# Supplementary material for: Methyl 2-oxo-2H-chromene-3-carboxyl­ate
Source: Acta Crystallogr Sect E Struct Rep Online. 2012 Sep 26;68(Pt 10):o3024. doi: 10.1107/S1600536812040044 (PMC3470378; doi:10.1107/S1600536812040044)
Supplement: Supplementary file 1 [file e-68-o3024-sup1.cif]

##############################################################################
#                                                                            #
# This CIF contains the data in a paper accepted for publication in          #
# Acta Crystallographica Section E. It conforms to the requirements of       #
# Notes for Authors for Acta Crystallographica Section E, and has been       #
# peer reviewed under the auspices of the IUCr Commission on Journals.       #
#                                                                            #
# Full details of the Crystallographic Information File format               #
# are given in the paper "The Crystallographic Information File (CIF):       #
# a New Standard Archive File for Crystallography" by S. R. Hall, F. H.      #
# Allen and I. D. Brown [Acta Cryst. (1991), A47, 655-685].                  #
#                                                                            #
# The current version of the core CIF dictionary is obtainable from          #
# ftp://ftp.iucr.org/pub/cif_core.dic.                                       #
#                                                                            #
# Software is freely available for graphical display of the structure(s)     #
# in this CIF. For information consult the CIF software page                 #
# http://www.iucr.org/resources/cif/software.                                #
#                                                                            #
# This file may be used for bona fide research purposes within the           #
# scientific community so long as proper attribution is given to the journal # 
# article from which it was obtained.                                        #
#                                                                            #
##############################################################################
data_global
_audit_creation_method     SHELXL97
_journal_date_recd_electronic     2012-09-19
_journal_date_accepted     2012-09-21
_journal_name_full     'Acta Crystallographica, Section E'
_journal_year     2012
_journal_volume     68
_journal_issue     10
_journal_page_first     o3024
_journal_page_last     o3024
_journal_paper_category     QO
_journal_paper_doi     10.1107/S1600536812040044
_journal_coeditor_code     SU2501
_publ_contact_author_name     'Dr Aamer Saeed'
_publ_contact_author_address
;
Department of Chemistry
Quaid-I-Azam University
Islamabad 45320
Pakistan
;
_publ_contact_author_email     aamersaeed@yahoo.com
_publ_contact_author_fax     '+92 51 90643231'
_publ_contact_author_phone     '+92 51 90642241'
_publ_section_title
;
Methyl 2-oxo-2<i>H</i>-chromene-3-carboxylate
;
loop_
    _publ_author_name
    _publ_author_address
    'Saeed, Aamer'
;
Department of Chemistry
Quaid-i-Azam University
Islamabad 45320
Pakistan
;
    'Ibrar, Aalia'
;
Department of Chemistry
Quaid-i-Azam University
Islamabad 45320
Pakistan
;
    'Arshad, Muhammad'
;
Chemistry Division
Directorate of Science
PINSTECH
Nilore
Islamabad
Pakistan
;
    'Bolte, Michael'
;
Institut f\"ur Anorganische Chemie
J. W. Goethe-Universit\"at Frankfurt
Max-von-Laue-Strasse 7
60438 Frankfurt/Main
Germany.
;
data_I
_audit_creation_method     SHELXL97
_chemical_name_systematic
;
Methyl 2-oxo-2<i>H</i>-chromene-3-carboxylate
;
_chemical_name_common     ?
_chemical_formula_moiety     'C11 H8 O4'
_chemical_formula_sum     'C11 H8 O4'
_chemical_formula_iupac     'C11 H8 O4'
_chemical_formula_weight     204.17
_chemical_melting_point     ?
_symmetry_cell_setting     triclinic
_symmetry_space_group_name_H-M     'P -1'
_symmetry_space_group_name_Hall     '-P 1'
loop_
    _symmetry_equiv_pos_as_xyz
    'x, y, z'
    '-x, -y, -z'
_cell_length_a     3.8874(10)
_cell_length_b     9.782(3)
_cell_length_c     13.078(3)
_cell_angle_alpha     111.569(19)
_cell_angle_beta     90.83(2)
_cell_angle_gamma     95.01(2)
_cell_volume     460.1(2)
_cell_formula_units_Z     2
_cell_measurement_reflns_used     10306
_cell_measurement_theta_min     3.285
_cell_measurement_theta_max     26.03
_cell_measurement_temperature     173(2)
_exptl_crystal_description     block
_exptl_crystal_colour     colourless
_exptl_crystal_size_max     0.30
_exptl_crystal_size_mid     0.27
_exptl_crystal_size_min     0.20
_exptl_crystal_density_diffrn     1.474
_exptl_crystal_density_meas     ?
_exptl_crystal_density_method     'not measured'
_exptl_crystal_F_000     212
_exptl_absorpt_coefficient_mu     0.114
_exptl_absorpt_correction_type     multi-scan
_exptl_absorpt_process_details     '(X-RED32; Stoe & Cie, 2001)'
_exptl_absorpt_correction_T_min     0.9667
_exptl_absorpt_correction_T_max     0.9776
_exptl_special_details
;
Spectroscopic data for the title compound: IR (KBr, cm^-1^) 1710 (C\\db O,
coumarin), 1670 (C\\db O), 1750 (C\\db O, ester), 1200 (C---O); ^1^HNMR
(DMSO-d6, 300MHz, \d p.p.m.): 7.5 (4H, m, Ar---H), 8.1 (1H, s, Ar---H, H-4),
1.83 (3H, t, CH3), 3.20 (2H, q, CH2). Mass m/z (%): 216 M^+^.
;
_diffrn_ambient_temperature     173(2)
_diffrn_radiation_type     MoK\a
_diffrn_radiation_wavelength     0.71073
_diffrn_radiation_source     'Genix 3D I\mS microfocus X-ray source'
_diffrn_radiation_monochromator     'Genix 3D multilayer optics'
_diffrn_measurement_device_type     'Stoe IPDS II two-circle'
_diffrn_measurement_method     \w
_diffrn_detector_area_resol_mean     ?
_diffrn_reflns_number     4851
_diffrn_reflns_av_R_equivalents     0.0543
_diffrn_reflns_av_sigmaI/netI     0.0359
_diffrn_reflns_theta_min     4.18
_diffrn_reflns_theta_max     25.71
_diffrn_reflns_theta_full     25.00
_diffrn_measured_fraction_theta_max     0.981
_diffrn_measured_fraction_theta_full     0.994
_diffrn_reflns_limit_h_min     -4
_diffrn_reflns_limit_h_max     4
_diffrn_reflns_limit_k_min     -11
_diffrn_reflns_limit_k_max     11
_diffrn_reflns_limit_l_min     -15
_diffrn_reflns_limit_l_max     15
_diffrn_standards_number     0
_diffrn_standards_interval_count     .
_diffrn_standards_interval_time     .
_diffrn_standards_decay_%     ?
_refine_special_details
;
Refinement of <i>F</i>^2^ against ALL reflections. The weighted <i>R</i>-factor
<i>wR</i> and goodness of fit <i>S</i> are based on <i>F</i>^2^, conventional
<i>R</i>-factors <i>R</i> are based on <i>F</i>, with <i>F</i> set to zero for
negative <i>F</i>^2^. The threshold expression of <i>F</i>^2^ >
\s(<i>F</i>^2^) is used only for calculating <i>R</i>-factors(gt) <i>etc</i>.
and is not relevant to the choice of reflections for refinement.
<i>R</i>-factors based on <i>F</i>^2^ are statistically about twice as large
as those based on <i>F</i>, and <i>R</i>-factors based on ALL data will be
even larger.
;
_reflns_number_total     1725
_reflns_number_gt     1378
_reflns_threshold_expression     I>2\s(I)
_refine_ls_structure_factor_coef     Fsqd
_refine_ls_matrix_type     full
_refine_ls_R_factor_all     0.0552
_refine_ls_R_factor_gt     0.0431
_refine_ls_wR_factor_gt     0.1157
_refine_ls_wR_factor_ref     0.1225
_refine_ls_goodness_of_fit_ref     1.088
_refine_ls_restrained_S_all     1.088
_refine_ls_number_reflns     1725
_refine_ls_number_parameters     136
_refine_ls_number_restraints     0
_refine_ls_hydrogen_treatment     constr
_refine_ls_weighting_scheme     calc
_refine_ls_weighting_details
       'calc w = 1/[\s^2^(Fo^2^)+(0.0591P)^2^+0.0733P] where P=(Fo^2^+2Fc^2^)/3'
_atom_sites_solution_hydrogens     geom
_atom_sites_solution_primary     direct
_atom_sites_solution_secondary     difmap
_refine_ls_shift/su_max     0.000
_refine_ls_shift/su_mean     0.000
_refine_diff_density_max     0.214
_refine_diff_density_min     -0.177
_refine_ls_extinction_method     none
_refine_ls_extinction_coef     ?
loop_
    _atom_type_symbol
    _atom_type_description
    _atom_type_scat_dispersion_real
    _atom_type_scat_dispersion_imag
    _atom_type_scat_source
    'C' 'C' 0.0033 0.0016
                         'International Tables Vol C Tables 4.2.6.8 and 6.1.1.4'
    'H' 'H' 0.0000 0.0000
                         'International Tables Vol C Tables 4.2.6.8 and 6.1.1.4'
    'O' 'O' 0.0106 0.0060
                         'International Tables Vol C Tables 4.2.6.8 and 6.1.1.4'
_computing_data_collection     'X-AREA (Stoe & Cie, 2001)'
_computing_cell_refinement     'X-AREA (Stoe & Cie, 2001)'
_computing_data_reduction     'X-RED32 (Stoe & Cie, 2001)'
_computing_structure_solution     'SHELXS97 (Sheldrick, 2008)'
_computing_structure_refinement     'SHELXL97 (Sheldrick, 2008)'
_computing_molecular_graphics     'XP in SHELXTL-Plus (Sheldrick, 2008)'
_computing_publication_material     'SHELXL97 (Sheldrick, 2008)'
loop_
    _atom_site_type_symbol
    _atom_site_label
    _atom_site_fract_x
    _atom_site_fract_y
    _atom_site_fract_z
    _atom_site_U_iso_or_equiv
    _atom_site_adp_type
    _atom_site_calc_flag
    _atom_site_refinement_flags
    _atom_site_occupancy
    _atom_site_symmetry_multiplicity
    _atom_site_disorder_assembly
    _atom_site_disorder_group
    O O1 0.8969(3) 0.56201(13) 0.15727(9) 0.0371(3) Uani d . 1 1 . .
    O O2 1.2039(3) 0.76399(14) 0.26510(10) 0.0472(4) Uani d . 1 1 . .
    O O3 0.8489(3) 0.68616(13) 0.54600(9) 0.0469(4) Uani d . 1 1 . .
    O O4 1.1674(3) 0.84024(13) 0.48731(9) 0.0394(3) Uani d . 1 1 . .
    C C1 1.0100(4) 0.66021(18) 0.26166(14) 0.0352(4) Uani d . 1 1 . .
    C C2 0.8796(4) 0.62198(18) 0.35402(13) 0.0328(4) Uani d . 1 1 . .
    C C3 0.6775(4) 0.49482(18) 0.33393(13) 0.0329(4) Uani d . 1 1 . .
    H H3 0.5978 0.4715 0.3945 0.039 Uiso calc R 1 1 . .
    C C4 0.5793(4) 0.39425(18) 0.22513(13) 0.0330(4) Uani d . 1 1 . .
    C C5 0.3781(4) 0.25926(18) 0.20103(14) 0.0371(4) Uani d . 1 1 . .
    H H5 0.2943 0.2314 0.2591 0.045 Uiso calc R 1 1 . .
    C C6 0.3016(4) 0.1670(2) 0.09335(15) 0.0408(4) Uani d . 1 1 . .
    H H6 0.1695 0.0745 0.0773 0.049 Uiso calc R 1 1 . .
    C C7 0.4178(4) 0.2090(2) 0.00751(14) 0.0422(4) Uani d . 1 1 . .
    H H7 0.3604 0.1452 -0.0666 0.051 Uiso calc R 1 1 . .
    C C8 0.6144(4) 0.34155(19) 0.02878(14) 0.0385(4) Uani d . 1 1 . .
    H H8 0.6927 0.3700 -0.0296 0.046 Uiso calc R 1 1 . .
    C C9 0.6949(4) 0.43218(18) 0.13747(13) 0.0338(4) Uani d . 1 1 . .
    C C10 0.9625(4) 0.71847(18) 0.47158(13) 0.0338(4) Uani d . 1 1 . .
    C C11 1.2460(4) 0.9364(2) 0.60135(14) 0.0415(4) Uani d . 1 1 . .
    H H11A 1.3986 1.0231 0.6043 0.062 Uiso calc R 1 1 . .
    H H11B 1.3614 0.8827 0.6399 0.062 Uiso calc R 1 1 . .
    H H11C 1.0311 0.9682 0.6368 0.062 Uiso calc R 1 1 . .
loop_
    _atom_site_aniso_label
    _atom_site_aniso_U_11
    _atom_site_aniso_U_22
    _atom_site_aniso_U_33
    _atom_site_aniso_U_12
    _atom_site_aniso_U_13
    _atom_site_aniso_U_23
    O1 0.0401(6) 0.0439(7) 0.0297(6) -0.0047(5) 0.0051(5) 0.0184(5)
    O2 0.0525(7) 0.0500(7) 0.0411(7) -0.0127(6) 0.0077(6) 0.0228(6)
    O3 0.0582(7) 0.0504(8) 0.0306(7) -0.0130(6) 0.0077(5) 0.0171(6)
    O4 0.0420(6) 0.0437(7) 0.0321(6) -0.0096(5) -0.0006(5) 0.0167(5)
    C1 0.0333(8) 0.0419(9) 0.0325(9) -0.0004(7) 0.0049(6) 0.0171(7)
    C2 0.0294(7) 0.0411(9) 0.0312(9) 0.0011(6) 0.0042(6) 0.0178(7)
    C3 0.0309(8) 0.0423(9) 0.0301(8) 0.0021(7) 0.0053(6) 0.0191(7)
    C4 0.0304(7) 0.0400(9) 0.0313(9) 0.0015(6) 0.0033(6) 0.0165(7)
    C5 0.0349(8) 0.0450(9) 0.0348(9) -0.0009(7) 0.0024(7) 0.0198(8)
    C6 0.0395(8) 0.0422(9) 0.0401(10) -0.0031(7) -0.0016(7) 0.0161(8)
    C7 0.0407(9) 0.0506(10) 0.0318(9) 0.0017(8) -0.0016(7) 0.0120(8)
    C8 0.0372(8) 0.0505(10) 0.0318(9) 0.0043(7) 0.0044(7) 0.0199(8)
    C9 0.0300(7) 0.0407(9) 0.0339(9) 0.0018(6) 0.0034(6) 0.0179(7)
    C10 0.0319(8) 0.0390(9) 0.0333(9) -0.0003(6) 0.0032(6) 0.0173(7)
    C11 0.0417(9) 0.0456(10) 0.0356(9) -0.0061(7) -0.0029(7) 0.0158(8)
_geom_special_details
;
All e.s.d.'s (except the e.s.d. in the dihedral angle between two l.s. planes)
are estimated using the full covariance matrix. The cell e.s.d.'s are taken
into account individually in the estimation of e.s.d.'s in distances, angles
and torsion angles; correlations between e.s.d.'s in cell parameters are only
used when they are defined by crystal symmetry. An approximate (isotropic)
treatment of cell e.s.d.'s is used for estimating e.s.d.'s involving l.s.
planes.
;
loop_
    _geom_bond_atom_site_label_1
    _geom_bond_atom_site_label_2
    _geom_bond_site_symmetry_2
    _geom_bond_distance
    _geom_bond_publ_flag
    O1 C9 . 1.3691(19) ?
    O1 C1 . 1.387(2) ?
    O2 C1 . 1.1970(19) ?
    O3 C10 . 1.2069(19) ?
    O4 C10 . 1.3209(19) ?
    O4 C11 . 1.452(2) ?
    C1 C2 . 1.474(2) ?
    C2 C3 . 1.348(2) ?
    C2 C10 . 1.491(2) ?
    C3 C4 . 1.424(2) ?
    C3 H3 . 0.9500 ?
    C4 C9 . 1.397(2) ?
    C4 C5 . 1.400(2) ?
    C5 C6 . 1.376(2) ?
    C5 H5 . 0.9500 ?
    C6 C7 . 1.398(3) ?
    C6 H6 . 0.9500 ?
    C7 C8 . 1.378(2) ?
    C7 H7 . 0.9500 ?
    C8 C9 . 1.384(2) ?
    C8 H8 . 0.9500 ?
    C11 H11A . 0.9800 ?
    C11 H11B . 0.9800 ?
    C11 H11C . 0.9800 ?
loop_
    _geom_angle_atom_site_label_1
    _geom_angle_atom_site_label_2
    _geom_angle_atom_site_label_3
    _geom_angle_site_symmetry_1
    _geom_angle_site_symmetry_3
    _geom_angle
    _geom_angle_publ_flag
    C9 O1 C1 . . 123.86(12) ?
    C10 O4 C11 . . 115.67(12) ?
    O2 C1 O1 . . 115.90(14) ?
    O2 C1 C2 . . 128.38(16) ?
    O1 C1 C2 . . 115.71(14) ?
    C3 C2 C1 . . 120.00(16) ?
    C3 C2 C10 . . 117.20(14) ?
    C1 C2 C10 . . 122.80(15) ?
    C2 C3 C4 . . 122.29(14) ?
    C2 C3 H3 . . 118.9 ?
    C4 C3 H3 . . 118.9 ?
    C9 C4 C5 . . 118.29(15) ?
    C9 C4 C3 . . 117.80(15) ?
    C5 C4 C3 . . 123.90(14) ?
    C6 C5 C4 . . 120.13(15) ?
    C6 C5 H5 . . 119.9 ?
    C4 C5 H5 . . 119.9 ?
    C5 C6 C7 . . 120.15(16) ?
    C5 C6 H6 . . 119.9 ?
    C7 C6 H6 . . 119.9 ?
    C8 C7 C6 . . 120.97(17) ?
    C8 C7 H7 . . 119.5 ?
    C6 C7 H7 . . 119.5 ?
    C7 C8 C9 . . 118.30(15) ?
    C7 C8 H8 . . 120.9 ?
    C9 C8 H8 . . 120.9 ?
    O1 C9 C8 . . 117.63(13) ?
    O1 C9 C4 . . 120.23(15) ?
    C8 C9 C4 . . 122.14(15) ?
    O3 C10 O4 . . 123.18(16) ?
    O3 C10 C2 . . 121.75(15) ?
    O4 C10 C2 . . 115.07(13) ?
    O4 C11 H11A . . 109.5 ?
    O4 C11 H11B . . 109.5 ?
    H11A C11 H11B . . 109.5 ?
    O4 C11 H11C . . 109.5 ?
    H11A C11 H11C . . 109.5 ?
    H11B C11 H11C . . 109.5 ?
loop_
    _geom_torsion_atom_site_label_1
    _geom_torsion_atom_site_label_2
    _geom_torsion_atom_site_label_3
    _geom_torsion_atom_site_label_4
    _geom_torsion_site_symmetry_1
    _geom_torsion_site_symmetry_2
    _geom_torsion_site_symmetry_3
    _geom_torsion_site_symmetry_4
    _geom_torsion
    _geom_torsion_publ_flag
    C9 O1 C1 O2 . . . . 175.14(13) ?
    C9 O1 C1 C2 . . . . -4.0(2) ?
    O2 C1 C2 C3 . . . . -175.95(16) ?
    O1 C1 C2 C3 . . . . 3.1(2) ?
    O2 C1 C2 C10 . . . . 3.8(3) ?
    O1 C1 C2 C10 . . . . -177.24(12) ?
    C1 C2 C3 C4 . . . . -0.7(2) ?
    C10 C2 C3 C4 . . . . 179.63(13) ?
    C2 C3 C4 C9 . . . . -1.1(2) ?
    C2 C3 C4 C5 . . . . 178.10(14) ?
    C9 C4 C5 C6 . . . . 0.7(2) ?
    C3 C4 C5 C6 . . . . -178.50(14) ?
    C4 C5 C6 C7 . . . . -1.4(2) ?
    C5 C6 C7 C8 . . . . 1.0(2) ?
    C6 C7 C8 C9 . . . . 0.1(2) ?
    C1 O1 C9 C8 . . . . -177.09(13) ?
    C1 O1 C9 C4 . . . . 2.4(2) ?
    C7 C8 C9 O1 . . . . 178.57(13) ?
    C7 C8 C9 C4 . . . . -0.9(2) ?
    C5 C4 C9 O1 . . . . -178.95(13) ?
    C3 C4 C9 O1 . . . . 0.3(2) ?
    C5 C4 C9 C8 . . . . 0.6(2) ?
    C3 C4 C9 C8 . . . . 179.76(13) ?
    C11 O4 C10 O3 . . . . -0.9(2) ?
    C11 O4 C10 C2 . . . . 179.09(12) ?
    C3 C2 C10 O3 . . . . -1.4(2) ?
    C1 C2 C10 O3 . . . . 178.88(14) ?
    C3 C2 C10 O4 . . . . 178.57(13) ?
    C1 C2 C10 O4 . . . . -1.1(2) ?
loop_
    _geom_hbond_atom_site_label_D
    _geom_hbond_atom_site_label_H
    _geom_hbond_atom_site_label_A
    _geom_hbond_site_symmetry_A
    _geom_hbond_distance_DH
    _geom_hbond_distance_HA
    _geom_hbond_distance_DA
    _geom_hbond_angle_DHA
    _geom_hbond_publ_flag
    C3 H3 O3 2_666 0.95 2.54 3.360(2) 145 yes
    C5 H5 O3 2_666 0.95 2.46 3.298(2) 147 yes
    C8 H8 O1 2_765 0.95 2.55 3.454(2) 160 yes
    C11 H11A O2 2_876 0.98 2.53 3.354(2) 142 yes
_iucr_refine_instructions_details
;
TITL sa58 in P-1
CELL 0.71073   3.8874   9.782  13.078 111.569  90.835  95.01
ZERR    2.00   0.0010   0.003   0.003   0.019   0.020   0.02
LATT  1
SFAC C  H  O
UNIT 22 16 8
TEMP -100
SIZE 0.3 0.27 0.2
REM farbloser block
CONF
ACTA 50
OMIT 0 -4 8
OMIT 0 4 0
L.S. 10
BOND $H
FMAP 2
PLAN 5
WGHT    0.059100    0.073300
FVAR       1.80798
O1    3    0.896890    0.562006    0.157275    11.00000    0.04007    0.04390 =
         0.02974    0.01836    0.00513   -0.00468
O2    3    1.203924    0.763995    0.265097    11.00000    0.05254    0.04998 =
         0.04107    0.02275    0.00774   -0.01265
O3    3    0.848856    0.686155    0.545997    11.00000    0.05821    0.05041 =
         0.03056    0.01709    0.00767   -0.01296
O4    3    1.167403    0.840237    0.487312    11.00000    0.04202    0.04367 =
         0.03210    0.01672   -0.00065   -0.00961
C1    1    1.010003    0.660213    0.261658    11.00000    0.03326    0.04191 =
         0.03250    0.01709    0.00490   -0.00045
C2    1    0.879606    0.621977    0.354025    11.00000    0.02937    0.04113 =
         0.03118    0.01782    0.00425    0.00113
C3    1    0.677513    0.494820    0.333926    11.00000    0.03086    0.04233 =
         0.03014    0.01907    0.00532    0.00207
AFIX  43
H3    2    0.597802    0.471474    0.394454    11.00000   -1.20000
AFIX   0
C4    1    0.579309    0.394249    0.225127    11.00000    0.03037    0.04001 =
         0.03127    0.01651    0.00328    0.00155
C5    1    0.378113    0.259262    0.201029    11.00000    0.03494    0.04498 =
         0.03483    0.01980    0.00238   -0.00094
AFIX  43
H5    2    0.294310    0.231362    0.259147    11.00000   -1.20000
AFIX   0
C6    1    0.301584    0.166975    0.093350    11.00000    0.03954    0.04219 =
         0.04006    0.01612   -0.00161   -0.00308
AFIX  43
H6    2    0.169475    0.074475    0.077278    11.00000   -1.20000
AFIX   0
C7    1    0.417797    0.209010    0.007514    11.00000    0.04075    0.05055 =
         0.03175    0.01195   -0.00156    0.00172
AFIX  43
H7    2    0.360352    0.145235   -0.066558    11.00000   -1.20000
AFIX   0
C8    1    0.614383    0.341552    0.028777    11.00000    0.03718    0.05052 =
         0.03184    0.01993    0.00441    0.00427
AFIX  43
H8    2    0.692673    0.370026   -0.029649    11.00000   -1.20000
AFIX   0
C9    1    0.694914    0.432184    0.137469    11.00000    0.03000    0.04070 =
         0.03390    0.01786    0.00339    0.00183
C10   1    0.962514    0.718471    0.471579    11.00000    0.03186    0.03901 =
         0.03326    0.01731    0.00322   -0.00033
C11   1    1.245995    0.936357    0.601355    11.00000    0.04168    0.04564 =
         0.03565    0.01576   -0.00293   -0.00609
AFIX  33
H11A  2    1.398567    1.023105    0.604345    11.00000   -1.50000
H11B  2    1.361404    0.882683    0.639911    11.00000   -1.50000
H11C  2    1.031070    0.968172    0.636797    11.00000   -1.50000
HKLF 4
END
;
