# Supplementary material for: Methyl 2-oxo-2H-chromene-3-carboxyl­ate
Source: Acta Crystallogr Sect E Struct Rep Online. 2012 Sep 26;68(Pt 10):o3024. doi: 10.1107/S1600536812040044 (PMC3470378; doi:10.1107/S1600536812040044)
Supplement: Supplementary file 2 [file e-68-o3024-Isup2.hkl]

# 
# h,k,l, Fc-squared, Fo-squared, sigma(Fo-squared) and status flag 
# 
data_I
_shelx_title ' sa58 in P-1' 
_shelx_refln_list_code          4 
_shelx_F_calc_maximum       58.03 
_exptl_crystal_F_000       212.00 
_reflns_d_resolution_high  0.8192 
 
loop_ 
 _symmetry_equiv_pos_as_xyz 
 'x, y, z' 
 '-x, -y, -z' 
 
_cell_length_a     3.8874 
_cell_length_b     9.7820 
_cell_length_c    13.0780 
_cell_angle_alpha 111.569 
_cell_angle_beta   90.835 
_cell_angle_gamma  95.010 
 
_shelx_F_squared_multiplier     1.000 
 
loop_ 
 _refln_index_h 
 _refln_index_k 
 _refln_index_l 
 _refln_F_squared_calc 
 _refln_F_squared_meas 
 _refln_F_squared_sigma 
 _refln_observed_status 
   1   0   0      113.20      104.33      5.88 o 
   2   0   0      108.79       98.28      2.72 o 
   3   0   0        8.18       10.49      0.70 o 
   4   0   0       26.29       23.47      2.08 o 
  -4   1   0       69.52       71.58      2.20 o 
  -3   1   0        9.32        9.62      0.50 o 
  -2   1   0       45.28       41.08      1.33 o 
  -1   1   0       17.42       16.99      0.77 o 
   1   1   0       27.06       22.71      3.06 o 
   2   1   0       87.29       84.09      0.89 o 
   3   1   0      169.39      180.20      4.08 o 
   4   1   0        0.24        0.73      0.50 o 
  -4   2   0        3.04        3.04      0.43 o 
  -3   2   0        5.01        4.68      0.38 o 
  -2   2   0     1343.23     1352.50     14.71 o 
  -1   2   0      186.71      189.75      8.72 o 
   0   2   0      868.84      858.51      6.08 o 
   1   2   0       18.36       21.65      1.14 o 
   2   2   0      905.01      947.87      4.42 o 
   3   2   0        8.88        9.69      0.51 o 
   4   2   0        0.75        1.41      0.46 o 
  -4   3   0        0.01        0.82      0.42 o 
  -3   3   0        0.97        2.08      0.38 o 
  -2   3   0     1138.96     1165.60     50.39 o 
  -1   3   0        2.46        1.13      0.56 o 
   0   3   0        0.17        8.23      0.93 o 
   1   3   0      422.45      408.02      6.20 o 
   2   3   0       44.16       42.23      0.89 o 
   3   3   0        4.89        5.94      0.47 o 
   4   3   0        0.47        1.43      0.41 o 
  -4   4   0        0.40        1.21      0.41 o 
  -3   4   0        1.90        1.92      0.42 o 
  -2   4   0        6.44        5.90      0.43 o 
  -1   4   0        0.55        0.62      0.50 o 
   1   4   0       56.03       60.66      3.56 o 
   2   4   0       78.52       73.30      3.16 o 
   3   4   0       18.27       17.27      0.54 o 
   4   4   0        9.37       10.43      1.47 o 
  -4   5   0       13.83       12.57      0.47 o 
  -3   5   0       29.08       29.68      1.02 o 
  -2   5   0        0.01        0.23      0.39 o 
  -1   5   0       79.58       78.10      5.04 o 
   0   5   0       16.96       23.06      0.68 o 
   1   5   0        6.31        8.29      0.55 o 
   2   5   0        0.31        0.44      0.84 o 
   3   5   0      164.22      166.92      9.30 o 
  -4   6   0        0.05        0.86      0.43 o 
  -3   6   0        0.42        0.80      0.39 o 
  -2   6   0        7.78        7.48      0.44 o 
  -1   6   0        5.16        4.16      0.57 o 
   0   6   0        2.00        3.10      0.56 o 
   1   6   0       46.07       45.24      1.30 o 
   2   6   0       13.03       18.07      1.78 o 
   3   6   0        3.97        4.59      0.74 o 
  -3   7   0        1.32        1.10      0.40 o 
  -2   7   0        0.92        1.46      0.39 o 
  -1   7   0       41.05       40.03      2.88 o 
   0   7   0        0.35        3.52      0.50 o 
   1   7   0       10.38        9.19      0.89 o 
   2   7   0        0.06        0.45      0.89 o 
   3   7   0        0.05        1.15      0.78 o 
  -3   8   0        0.01       -0.03      0.43 o 
  -2   8   0        0.09        0.80      0.47 o 
  -1   8   0        3.25        4.56      0.53 o 
   0   8   0        8.92        8.91      1.05 o 
   1   8   0       25.67       26.58      1.61 o 
   2   8   0        5.13        4.70      1.67 o 
  -3   9   0        0.32        0.55      0.45 o 
  -2   9   0        0.09        0.59      0.57 o 
  -1   9   0        0.13        0.98      0.62 o 
   0   9   0        5.70        5.72      0.48 o 
   1   9   0        8.59        8.93      0.59 o 
   2   9   0       21.75       21.40      0.96 o 
  -2  10   0        4.31        5.34      0.45 o 
  -1  10   0        8.76        9.47      0.89 o 
   0  10   0        9.29       10.12      0.52 o 
   1  10   0        1.27        1.40      0.59 o 
   0 -11   1        2.31        3.23      0.66 o 
   1 -11   1        1.78        1.77      0.71 o 
  -1 -10   1        0.92        0.64      0.62 o 
   0 -10   1       19.45       19.31      0.80 o 
   1 -10   1        0.70        0.46      0.42 o 
   2 -10   1        0.37        0.40      0.41 o 
  -2  -9   1        0.33        1.02      0.67 o 
  -1  -9   1        0.31        0.29      0.51 o 
   0  -9   1       24.27       23.61      0.79 o 
   1  -9   1        0.02        0.56      0.51 o 
   2  -9   1        3.84        4.72      0.43 o 
   3  -9   1        0.04        0.13      0.41 o 
  -3  -8   1        1.02        1.64      0.76 o 
  -2  -8   1        0.00        0.32      0.64 o 
  -1  -8   1        0.84        1.55      0.46 o 
   0  -8   1       13.64       11.77      0.53 o 
   1  -8   1        1.21        2.42      0.49 o 
   2  -8   1        0.01        0.08      0.42 o 
   3  -8   1        0.26        0.33      0.41 o 
  -3  -7   1        0.77        2.05      0.79 o 
  -2  -7   1      201.97      167.14      1.48 o 
  -1  -7   1        0.29        0.38      0.49 o 
   0  -7   1        1.29        2.07      0.49 o 
   1  -7   1       22.80       20.59      1.35 o 
   2  -7   1       29.69       29.97      2.12 o 
   3  -7   1        0.22        0.41      0.80 o 
  -3  -6   1       38.39       38.31      0.94 o 
  -2  -6   1       60.15       54.57      1.09 o 
  -1  -6   1       69.05       72.23      2.96 o 
   0  -6   1       80.12       79.06      0.87 o 
   1  -6   1       22.26       23.29      0.56 o 
   2  -6   1        0.01        0.61      0.41 o 
   3  -6   1        0.85        1.03      0.38 o 
   4  -6   1        1.66        1.88      0.46 o 
  -4  -5   1       15.07       11.88      0.84 o 
  -3  -5   1        1.02        1.28      0.54 o 
  -2  -5   1        1.15        0.89      0.61 o 
  -1  -5   1       18.56       21.62      0.69 o 
   0  -5   1      345.84      339.60      3.84 o 
   1  -5   1        0.36        0.47      0.47 o 
   2  -5   1        7.80        6.28      0.42 o 
   3  -5   1      263.06      253.50      7.88 o 
   4  -5   1        2.52        2.18      0.43 o 
  -4  -4   1       90.88       88.39      6.12 o 
  -3  -4   1        6.39        6.54      0.54 o 
  -2  -4   1       17.37       16.76      0.79 o 
  -1  -4   1     1401.39     1419.80     19.63 o 
   0  -4   1        0.27        0.39      0.58 o 
   1  -4   1      203.07      197.01      4.26 o 
   2  -4   1       77.40       78.01      0.85 o 
   3  -4   1      534.91      538.55     12.67 o 
   4  -4   1        1.26        1.91      0.42 o 
  -4  -3   1       18.52       19.59      1.51 o 
  -3  -3   1        0.25        0.91      0.41 o 
  -2  -3   1      474.17      531.02      9.39 o 
  -1  -3   1      406.38      410.33      8.28 o 
   0  -3   1       27.33       31.68      1.59 o 
   1  -3   1      212.90      216.49      4.96 o 
   2  -3   1        2.76        2.22      0.48 o 
   3  -3   1        2.36        2.03      0.35 o 
   4  -3   1        1.48        1.71      0.40 o 
  -4  -2   1        2.41        2.45      0.51 o 
  -3  -2   1       27.00       27.61      0.62 o 
  -2  -2   1       27.50       31.18      0.91 o 
  -1  -2   1      599.28      651.66      8.43 o 
   0  -2   1      207.07      197.10      5.64 o 
   2  -2   1       10.04        9.26      0.52 o 
   3  -2   1        3.52        3.66      0.34 o 
   4  -2   1        3.51        3.82      0.45 o 
  -4  -1   1        3.67        4.20      0.60 o 
  -3  -1   1      194.58      202.18      5.53 o 
  -2  -1   1       24.07       19.26      0.64 o 
  -1  -1   1      248.41      236.47      2.38 o 
   1  -1   1     2204.37     2151.42     53.65 o 
   2  -1   1        7.05        7.10      0.45 o 
   3  -1   1        6.61        7.15      0.42 o 
   4  -1   1       49.54       52.17      4.09 o 
  -4   0   1       26.32       29.32      1.23 o 
  -3   0   1        7.24        5.79      0.49 o 
  -2   0   1       39.12       34.62      0.82 o 
  -1   0   1     2308.67     2214.00     37.18 o 
   1   0   1      939.49      962.77     26.10 o 
   2   0   1        7.84        6.79      0.50 o 
   3   0   1      205.81      216.29      3.67 o 
   4   0   1        0.58        1.09      0.68 o 
  -4   1   1        5.49        5.25      0.40 o 
  -3   1   1        1.83        1.96      0.42 o 
  -2   1   1        0.00        0.24      0.51 o 
  -1   1   1     3367.14     3059.24     10.88 o 
   1   1   1        4.08        2.45      1.12 o 
   2   1   1      127.39      132.35      4.14 o 
   3   1   1       25.57       26.37      0.64 o 
   4   1   1        3.89        3.91      0.51 o 
  -4   2   1        6.86        7.67      0.45 o 
  -3   2   1       13.49       14.11      0.44 o 
  -2   2   1        2.32        2.14      0.45 o 
  -1   2   1       27.24       24.24      1.04 o 
   0   2   1       56.88       49.75      1.17 o 
   1   2   1       29.99       24.83      2.52 o 
   2   2   1       13.18       14.80      0.64 o 
   3   2   1       38.71       39.48      0.56 o 
   4   2   1        2.02        2.48      0.45 o 
  -4   3   1        3.92        4.06      0.43 o 
  -3   3   1        2.39        3.29      0.37 o 
  -2   3   1      205.86      192.87      5.50 o 
  -1   3   1        3.75        3.75      0.53 o 
   0   3   1      287.26      271.29      7.01 o 
   1   3   1        4.59        1.66      0.73 o 
   2   3   1       16.61       18.57      0.80 o 
   3   3   1        0.08       -0.17      0.43 o 
   4   3   1       71.94       75.64      6.37 o 
  -4   4   1        2.99        3.14      0.44 o 
  -3   4   1        9.10        8.72      0.41 o 
  -2   4   1        5.53        5.91      0.49 o 
  -1   4   1       57.29       49.44      1.48 o 
   0   4   1       36.02       34.16      1.03 o 
   1   4   1        1.90        0.68      0.58 o 
   2   4   1       52.93       50.38      2.32 o 
   3   4   1       14.68       15.87      0.54 o 
   4   4   1        6.89        6.43      1.16 o 
  -4   5   1        0.07        0.24      0.40 o 
  -3   5   1        7.95        8.55      0.60 o 
  -2   5   1       18.04       18.57      1.24 o 
  -1   5   1       13.01       12.32      1.20 o 
   0   5   1      183.16      173.68      5.98 o 
   1   5   1        0.71        0.77      0.48 o 
   2   5   1        0.09        0.02      1.07 o 
   3   5   1        0.24        0.64      0.54 o 
  -4   6   1        2.29        3.25      0.42 o 
  -3   6   1       10.28       10.72      0.43 o 
  -2   6   1        0.22        0.54      0.44 o 
  -1   6   1        2.15        1.87      0.45 o 
   0   6   1       16.19       16.99      0.68 o 
   1   6   1       29.27       26.26      0.65 o 
   2   6   1        7.92        8.67      0.76 o 
   3   6   1        9.75       11.95      0.81 o 
  -3   7   1        3.61        4.69      0.47 o 
  -2   7   1        0.37        1.12      0.39 o 
  -1   7   1        0.39        0.57      0.43 o 
   0   7   1        2.33        2.74      0.48 o 
   1   7   1       22.55       21.79      0.96 o 
   2   7   1        8.30        7.90      1.38 o 
   3   7   1       21.30       26.38      1.05 o 
  -3   8   1       19.93       18.79      0.84 o 
  -2   8   1        0.40        0.46      0.41 o 
  -1   8   1       22.30       23.91      0.65 o 
   0   8   1       41.26       39.87      1.12 o 
   1   8   1       13.60       12.76      0.69 o 
   2   8   1        4.52        3.67      0.71 o 
  -2   9   1        0.33        0.63      0.47 o 
  -1   9   1       22.99       26.66      1.82 o 
   0   9   1       70.67       72.14      1.96 o 
   1   9   1        0.24        0.25      0.55 o 
   2   9   1        5.18        4.68      0.74 o 
  -2  10   1       12.14       12.72      0.52 o 
  -1  10   1       17.16       18.35      1.14 o 
   0  10   1        0.61        0.61      0.94 o 
   1  10   1       12.48       13.90      1.28 o 
   0 -11   2        0.89        1.51      0.55 o 
   1 -11   2       19.24       23.09      0.56 o 
  -1 -10   2        3.00        3.72      0.50 o 
   0 -10   2        1.50        1.74      0.55 o 
   1 -10   2        1.20        1.60      0.46 o 
   2 -10   2        0.31        0.90      0.40 o 
  -2  -9   2        0.69        1.86      0.63 o 
  -1  -9   2      129.64      116.59      8.38 o 
   0  -9   2        0.00        0.71      0.55 o 
   1  -9   2        0.31       -0.10      0.42 o 
   2  -9   2        6.07        5.17      0.42 o 
   3  -9   2       13.01       13.20      0.99 o 
  -3  -8   2       21.34       19.66      0.83 o 
  -2  -8   2       56.56       58.80      1.11 o 
  -1  -8   2       81.85       77.96      3.62 o 
   0  -8   2       27.11       29.39      1.02 o 
   1  -8   2       31.47       33.28      1.12 o 
   2  -8   2       13.71       15.05      0.48 o 
   3  -8   2        0.06        0.46      0.55 o 
  -3  -7   2        3.54        1.38      0.66 o 
  -2  -7   2       12.17       11.72      0.80 o 
  -1  -7   2        0.01        0.19      0.49 o 
   0  -7   2        0.78        0.39      0.53 o 
   1  -7   2      146.78      148.28      5.22 o 
   2  -7   2        0.03        0.78      0.42 o 
   3  -7   2        1.91        1.97      0.38 o 
   4  -7   2       54.16       50.22      0.68 o 
  -3  -6   2      128.34      119.97      1.55 o 
  -2  -6   2       14.56       16.60      0.74 o 
  -1  -6   2        8.16        8.31      0.69 o 
   0  -6   2      618.11      585.81      9.27 o 
   1  -6   2        8.74        8.71      0.48 o 
   2  -6   2       17.32       18.70      0.49 o 
   3  -6   2       18.28       20.39      1.50 o 
   4  -6   2      167.27      154.93      6.31 o 
  -4  -5   2        3.40        2.89      0.55 o 
  -3  -5   2       45.51       47.90      1.54 o 
  -2  -5   2        0.95        0.92      0.71 o 
  -1  -5   2      552.89      556.84      1.94 o 
   0  -5   2      363.72      361.16     16.48 o 
   1  -5   2        6.66        6.49      0.54 o 
   2  -5   2        6.19        5.71      0.47 o 
   3  -5   2        7.72        6.76      0.45 o 
   4  -5   2        0.48        1.21      0.39 o 
  -4  -4   2        0.52        1.04      0.43 o 
  -3  -4   2        5.55        7.08      0.68 o 
  -2  -4   2        0.56        2.81      0.74 o 
  -1  -4   2       78.15       91.21      3.44 o 
   0  -4   2      483.81      451.85      3.39 o 
   1  -4   2       68.26       66.74      1.40 o 
   2  -4   2     2560.94     2512.17     49.67 o 
   3  -4   2        0.57        0.78      0.42 o 
   4  -4   2        0.63        0.22      0.34 o 
  -4  -3   2        9.69       11.19      1.02 o 
  -3  -3   2        1.44        2.22      0.49 o 
  -2  -3   2      298.88      311.35      5.87 o 
  -1  -3   2        9.86        9.36      0.91 o 
   0  -3   2      145.82      131.50      8.85 o 
   1  -3   2      167.17      158.07      1.02 o 
   2  -3   2      757.29      776.89     29.81 o 
   3  -3   2        0.05        0.31      0.33 o 
   4  -3   2        0.83        1.03      0.40 o 
  -4  -2   2        4.64        4.52      0.54 o 
  -3  -2   2       50.66       51.95      2.15 o 
  -2  -2   2       14.89       14.88      0.85 o 
  -1  -2   2      167.92      175.32      2.02 o 
   0  -2   2      665.27      713.42     50.41 o 
   1  -2   2       19.77       15.36      0.73 o 
   2  -2   2      246.70      234.47      3.97 o 
   3  -2   2        3.50        3.72      0.38 o 
   4  -2   2       27.54       28.62      1.13 o 
  -4  -1   2        0.00        0.58      0.54 o 
  -3  -1   2       15.82       16.87      0.61 o 
  -2  -1   2        9.66        7.32      0.83 o 
  -1  -1   2        9.39        4.53      1.19 o 
   1  -1   2      204.70      204.45      6.11 o 
   2  -1   2        3.50        4.05      0.43 o 
   3  -1   2       34.20       37.40      1.26 o 
   4  -1   2        5.77        5.08      0.57 o 
  -4   0   2        0.28        0.66      0.49 o 
  -3   0   2       54.18       50.94      0.89 o 
  -2   0   2      135.97      127.13      3.51 o 
  -1   0   2       81.46       74.67      1.95 o 
   1   0   2       30.20       28.06      1.10 o 
   2   0   2       55.31       51.14      1.50 o 
   3   0   2        0.99        1.03      0.54 o 
   4   0   2        9.17        8.92      0.86 o 
  -4   1   2        1.28        1.30      0.41 o 
  -3   1   2       15.39       15.92      0.44 o 
  -2   1   2       42.41       39.76      0.63 o 
  -1   1   2      978.93      930.00     37.98 o 
   0   1   2       52.46       57.20      1.41 o 
   1   1   2      232.33      241.40      8.00 o 
   2   1   2       20.38       19.08      0.62 o 
   3   1   2       12.11       12.78      0.59 o 
   4   1   2        0.11        0.57      0.51 o 
  -4   2   2        4.15        5.18      0.40 o 
  -3   2   2        2.36        2.58      0.40 o 
  -2   2   2      191.66      187.89      1.41 o 
  -1   2   2       73.88       71.53      1.21 o 
   0   2   2       98.93       91.52      2.77 o 
   1   2   2       25.71       26.52      1.33 o 
   2   2   2        7.82        6.39      0.48 o 
   3   2   2       23.19       23.12      0.71 o 
   4   2   2        5.63        5.54      0.95 o 
  -4   3   2        2.83        2.68      0.40 o 
  -3   3   2       10.96       12.04      0.51 o 
  -2   3   2       32.91       32.37      1.16 o 
  -1   3   2      108.91      108.49      5.15 o 
   0   3   2       35.48       34.28      0.94 o 
   1   3   2      272.00      271.20     12.69 o 
   2   3   2        1.27        1.47      0.68 o 
   3   3   2        1.92        2.14      0.44 o 
   4   3   2        0.16        0.35      0.46 o 
  -4   4   2       35.21       31.35      0.95 o 
  -3   4   2       12.66       14.22      0.44 o 
  -2   4   2       89.31       91.44      2.26 o 
  -1   4   2        1.52        1.06      0.49 o 
   0   4   2        2.08        1.63      0.60 o 
   1   4   2       25.20       32.94      0.73 o 
   2   4   2       28.50       27.98      0.93 o 
   3   4   2        1.37        1.24      0.52 o 
   4   4   2        7.57        7.98      1.49 o 
  -4   5   2       11.74       12.27      1.07 o 
  -3   5   2        0.60        0.40      0.39 o 
  -2   5   2       28.36       27.83      0.63 o 
  -1   5   2        3.39        2.57      0.49 o 
   0   5   2        1.43        1.46      0.55 o 
   1   5   2        7.77        7.33      0.54 o 
   2   5   2       58.56       64.52      2.13 o 
   3   5   2        0.67        0.34      0.46 o 
  -4   6   2        0.29       -0.35      0.57 o 
  -3   6   2        0.05        0.20      0.43 o 
  -2   6   2      123.38      122.23      1.26 o 
  -1   6   2        1.90        2.37      0.47 o 
   0   6   2       68.99       68.20      3.93 o 
   1   6   2       88.32       89.12      4.25 o 
   2   6   2        3.34        3.06      0.73 o 
   3   6   2        5.87        5.21      1.71 o 
  -3   7   2        2.20        3.19      0.42 o 
  -2   7   2        1.82        1.96      0.46 o 
  -1   7   2        2.15        3.11      0.63 o 
   0   7   2       68.68       66.27      2.77 o 
   1   7   2      269.67      263.26      1.33 o 
   2   7   2        5.69        6.50      1.21 o 
   3   7   2        6.97        7.83      0.84 o 
  -3   8   2        7.28        8.84      0.45 o 
  -2   8   2        1.99        3.05      0.41 o 
  -1   8   2       19.75       21.90      0.66 o 
   0   8   2      102.40      117.36      1.45 o 
   1   8   2        0.09        0.26      0.56 o 
   2   8   2       14.48       15.81      1.49 o 
  -2   9   2        0.94        1.88      0.42 o 
  -1   9   2      214.18      235.53      1.33 o 
   0   9   2       13.75       14.66      0.87 o 
   1   9   2        0.10        0.66      0.50 o 
  -1  10   2       30.09       33.88      2.01 o 
   0  10   2        4.85        5.74      0.53 o 
  -1 -11   3        0.24        0.43      0.91 o 
   0 -11   3       46.99       42.82      0.74 o 
   1 -11   3        0.30        0.26      0.41 o 
   2 -11   3        0.12        0.80      0.72 o 
  -2 -10   3       13.90       13.17      0.75 o 
  -1 -10   3       34.97       33.30      2.79 o 
   0 -10   3       52.02       51.16      1.91 o 
   1 -10   3        5.04        6.07      0.44 o 
   2 -10   3        5.34        6.24      0.47 o 
  -2  -9   3        0.06        0.62      0.63 o 
  -1  -9   3       15.78       14.72      0.55 o 
   0  -9   3        0.11        0.63      0.48 o 
   1  -9   3        0.32        0.71      0.45 o 
   2  -9   3       53.57       61.29      1.60 o 
   3  -9   3        0.14        1.80      0.52 o 
  -3  -8   3        0.75        1.62      0.77 o 
  -2  -8   3       94.16       84.33      1.17 o 
  -1  -8   3        8.04        8.93      0.58 o 
   0  -8   3        1.15        0.95      0.54 o 
   1  -8   3       98.38       97.19      2.89 o 
   2  -8   3       14.27       12.83      0.53 o 
   3  -8   3        0.37        0.46      0.41 o 
  -3  -7   3        2.77        2.87      0.66 o 
  -2  -7   3       53.68       55.14      1.00 o 
  -1  -7   3        3.51        2.91      0.51 o 
   0  -7   3      203.18      197.38      1.85 o 
   1  -7   3      113.35      112.13      6.52 o 
   2  -7   3        0.00        0.09      0.40 o 
   3  -7   3        0.01        0.42      0.40 o 
   4  -7   3        3.87        3.94      0.49 o 
  -3  -6   3        2.87        3.17      0.50 o 
  -2  -6   3        9.73       11.20      0.80 o 
  -1  -6   3       24.70       22.05      0.62 o 
   0  -6   3       91.92      101.86      2.48 o 
   1  -6   3      102.27       92.20      3.29 o 
   2  -6   3        9.45        9.26      0.75 o 
   3  -6   3      357.11      367.71     13.99 o 
   4  -6   3        2.32        1.63      0.58 o 
  -4  -5   3        0.02        0.17      0.41 o 
  -3  -5   3       16.42       17.92      0.53 o 
  -2  -5   3        0.20       -0.10      0.65 o 
  -1  -5   3      149.05      164.68      4.59 o 
   0  -5   3        0.02        0.20      0.57 o 
   1  -5   3        8.02        7.45      0.50 o 
   2  -5   3       40.48       37.12      1.30 o 
   3  -5   3      172.02      177.27      5.00 o 
   4  -5   3        0.96        1.54      0.37 o 
  -4  -4   3        0.31        0.77      0.45 o 
  -3  -4   3       17.15       20.19      0.49 o 
  -2  -4   3       42.04       40.26      1.52 o 
  -1  -4   3       20.51       19.49      0.78 o 
   0  -4   3      194.09      191.41      8.85 o 
   1  -4   3        0.07        0.24      0.52 o 
   2  -4   3        0.50        0.25      0.45 o 
   3  -4   3       31.53       30.62      0.75 o 
   4  -4   3        2.03        2.50      0.36 o 
  -4  -3   3        7.40        6.78      0.60 o 
  -3  -3   3       15.63       13.42      1.95 o 
  -2  -3   3       19.91       18.46      1.15 o 
  -1  -3   3        5.91        5.99      0.90 o 
   0  -3   3       11.05        8.46      0.89 o 
   1  -3   3      324.82      333.14      9.48 o 
   2  -3   3       67.32       66.82      1.63 o 
   3  -3   3        3.02        5.53      0.38 o 
   4  -3   3       11.36       10.64      0.46 o 
  -4  -2   3        0.35        0.61      0.50 o 
  -3  -2   3        1.49        1.84      0.73 o 
  -2  -2   3      237.51      225.48      1.69 o 
   0  -2   3      235.67      248.98      2.11 o 
   1  -2   3       64.33       59.42      1.20 o 
   2  -2   3        0.00        0.28      0.43 o 
   3  -2   3       12.65       13.56      0.50 o 
   4  -2   3        0.16        0.28      0.44 o 
  -4  -1   3       95.33      104.79      6.49 o 
  -3  -1   3        1.07        0.73      0.50 o 
  -2  -1   3       40.33       40.33      0.91 o 
  -1  -1   3      345.72      327.28      2.34 o 
   0  -1   3     1041.83     1292.97    130.19 o 
   1  -1   3       74.57       75.50      2.44 o 
   2  -1   3       32.13       31.70      0.95 o 
   3  -1   3        7.38        6.90      0.57 o 
   4  -1   3        3.53        3.01      0.54 o 
  -4   0   3        2.02        2.43      0.57 o 
  -3   0   3       28.65       30.37      1.18 o 
  -2   0   3        0.00        0.23      0.41 o 
  -1   0   3     1266.88     1152.89     22.38 o 
   0   0   3      205.21      227.92      5.70 o 
   1   0   3       82.28       78.93      1.89 o 
   2   0   3        0.00        0.46      0.56 o 
   3   0   3        4.09        5.87      0.54 o 
   4   0   3        4.35        3.15      0.53 o 
  -4   1   3        1.51        2.02      0.39 o 
  -3   1   3        0.50        0.72      0.42 o 
  -2   1   3      187.90      179.76      3.26 o 
  -1   1   3       75.22       73.06      2.04 o 
   0   1   3      261.32      282.50      5.95 o 
   1   1   3        0.12        0.32      0.72 o 
   2   1   3      109.37      104.95      1.40 o 
   3   1   3        0.01       -0.13      0.52 o 
   4   1   3        3.01        3.56      0.48 o 
  -4   2   3        5.09        5.29      0.40 o 
  -3   2   3       97.19       94.69      1.29 o 
  -2   2   3       28.21       26.74      0.59 o 
  -1   2   3      355.41      348.90      1.69 o 
   0   2   3        4.87        2.90      0.74 o 
   1   2   3       10.27       12.38      0.81 o 
   2   2   3       14.13       15.36      0.54 o 
   3   2   3       11.28       10.62      0.51 o 
   4   2   3       11.11       10.57      1.31 o 
  -4   3   3       18.10       18.60      0.51 o 
  -3   3   3       79.59       86.32      1.10 o 
  -2   3   3        0.36        0.76      0.41 o 
  -1   3   3      131.96      129.55      5.50 o 
   0   3   3       52.49       56.36      3.04 o 
   1   3   3       24.29       28.63      1.19 o 
   2   3   3       12.40       10.84      0.64 o 
   3   3   3       72.85       78.87      5.03 o 
   4   3   3        2.45        2.25      0.46 o 
  -4   4   3       15.74       14.68      0.49 o 
  -3   4   3        0.16       -0.23      0.44 o 
  -2   4   3        1.09        1.04      0.42 o 
  -1   4   3      755.56      724.91     48.31 o 
   0   4   3       33.14       32.27      2.16 o 
   1   4   3       91.02       92.60      1.67 o 
   2   4   3      101.29       98.44      8.54 o 
   3   4   3        3.31        4.58      0.58 o 
  -4   5   3        0.41        1.47      0.42 o 
  -3   5   3        0.95        0.92      0.39 o 
  -2   5   3       17.37       17.19      1.27 o 
  -1   5   3        2.34        1.90      0.49 o 
   0   5   3        2.59        1.63      0.44 o 
   1   5   3      109.14      107.90      7.30 o 
   2   5   3      478.85      479.07     12.11 o 
   3   5   3       10.15       11.06      1.77 o 
  -3   6   3       47.52       46.67      2.33 o 
  -2   6   3       45.87       47.01      2.03 o 
  -1   6   3       29.86       30.72      0.66 o 
   0   6   3       12.74       12.70      0.72 o 
   1   6   3      314.85      327.84     24.02 o 
   2   6   3        1.67        1.80      0.80 o 
   3   6   3        6.77        7.48      1.39 o 
  -3   7   3       39.13       39.54      1.91 o 
  -2   7   3        0.92        0.88      0.40 o 
  -1   7   3        2.24        2.51      0.46 o 
   0   7   3      517.93      545.04     12.00 o 
   1   7   3        9.13        8.89      0.69 o 
   2   7   3        0.09        0.95      0.72 o 
  -3   8   3        0.39        1.08      0.43 o 
  -2   8   3        0.14        0.52      0.42 o 
  -1   8   3       32.29       32.04      0.67 o 
   0   8   3      107.58      114.87      6.62 o 
   1   8   3       16.15       18.68      1.17 o 
   2   8   3        0.91        1.12      1.80 o 
  -2   9   3       40.51       49.49      2.38 o 
  -1   9   3       12.67       13.56      0.67 o 
   0   9   3        2.46        2.11      0.53 o 
   1   9   3        0.17        0.59      0.47 o 
  -1 -11   4        1.03        1.65      0.67 o 
   0 -11   4        6.68        5.54      0.59 o 
   1 -11   4        0.18        0.75      0.53 o 
   2 -11   4        0.29        0.60      0.42 o 
  -2 -10   4        0.00        1.27      0.73 o 
  -1 -10   4       37.01       29.02      1.15 o 
   0 -10   4        1.11        2.03      0.55 o 
   1 -10   4        0.01        0.08      0.59 o 
   2 -10   4        6.80        7.01      0.46 o 
  -2  -9   4        0.03        0.05      0.76 o 
  -1  -9   4       24.74       23.86      0.63 o 
   0  -9   4        3.90        4.06      0.52 o 
   1  -9   4       39.20       41.77      2.08 o 
   2  -9   4       23.88       27.05      0.86 o 
   3  -9   4        0.44        1.00      0.40 o 
  -3  -8   4        0.13        0.69      2.41 o 
  -2  -8   4        4.46        4.69      0.65 o 
  -1  -8   4        4.93        4.87      0.51 o 
   0  -8   4       31.45       30.12      2.15 o 
   1  -8   4       39.31       40.35      1.40 o 
   2  -8   4       17.63       18.56      1.34 o 
   3  -8   4        1.65        1.06      0.38 o 
  -3  -7   4        3.14        3.65      0.75 o 
  -2  -7   4       13.14       16.80      0.81 o 
  -1  -7   4        2.90        1.74      0.52 o 
   0  -7   4       11.87       11.15      0.89 o 
   1  -7   4        1.94        2.98      0.40 o 
   2  -7   4        0.09        0.12      0.38 o 
   3  -7   4        7.30        8.71      0.52 o 
   4  -7   4       36.54       31.17      1.25 o 
  -3  -6   4        1.15        1.54      0.60 o 
  -2  -6   4       24.04       27.84      0.79 o 
  -1  -6   4        6.65        8.41      0.59 o 
   0  -6   4        3.40        2.59      0.52 o 
   1  -6   4       66.72       59.02      0.83 o 
   2  -6   4        6.24        5.86      0.43 o 
   3  -6   4        0.78        1.35      0.41 o 
   4  -6   4        2.93        2.77      0.40 o 
  -4  -5   4        3.82        4.11      0.96 o 
  -3  -5   4       13.66       13.15      0.82 o 
  -2  -5   4       47.44       45.10      0.98 o 
  -1  -5   4        0.01        0.63      0.54 o 
   0  -5   4        6.22        7.76      0.69 o 
   1  -5   4        0.35        0.44      0.47 o 
   2  -5   4       10.69       12.12      0.43 o 
   3  -5   4       18.15       18.76      0.47 o 
   4  -5   4        1.67        1.29      0.38 o 
  -4  -4   4        1.56        1.90      0.42 o 
  -3  -4   4        3.69        4.23      0.57 o 
  -2  -4   4       18.59       19.82      0.79 o 
  -1  -4   4      369.32      346.93      2.18 o 
   0  -4   4      153.29      153.32     11.38 o 
   1  -4   4       82.93       79.70      1.44 o 
   2  -4   4       27.78       23.93      0.91 o 
   3  -4   4        0.03        0.70      0.36 o 
   4  -4   4        0.56        4.11      0.43 o 
  -4  -3   4        1.56        2.33      0.50 o 
  -3  -3   4      333.40      328.90      3.29 o 
  -2  -3   4        0.79       -0.24      0.74 o 
  -1  -3   4       59.16       51.95      1.18 o 
   0  -3   4      302.04      301.26      8.20 o 
   1  -3   4       83.09       84.11      2.76 o 
   2  -3   4       18.72       17.34      0.47 o 
   3  -3   4        1.81        2.07      0.37 o 
   4  -3   4        0.53        0.61      0.42 o 
  -4  -2   4        2.29        2.57      0.57 o 
  -3  -2   4       36.29       35.86      0.66 o 
  -2  -2   4       87.53       72.44      1.05 o 
  -1  -2   4        2.84        3.59      0.79 o 
   0  -2   4     1997.61     2115.12     81.86 o 
   1  -2   4      232.87      232.88      3.23 o 
   2  -2   4       28.42       30.21      0.80 o 
   3  -2   4        2.38        2.78      0.45 o 
   4  -2   4        0.04        0.74      0.53 o 
  -4  -1   4       11.42       12.44      1.04 o 
  -3  -1   4       14.10       12.58      0.59 o 
  -2  -1   4       15.36       14.86      0.86 o 
  -1  -1   4      922.76      887.14      3.59 o 
   0  -1   4       23.98       29.24      1.84 o 
   1  -1   4      192.27      201.72      6.00 o 
   2  -1   4       30.69       32.97      0.95 o 
   3  -1   4       15.45       15.69      0.65 o 
   4  -1   4        0.79        1.71      0.53 o 
  -4   0   4        2.77        7.95      1.92 o 
  -3   0   4       30.80       31.14      0.55 o 
  -2   0   4      136.83      138.46      1.02 o 
  -1   0   4        1.78        4.45      0.59 o 
   0   0   4      450.15      467.41     13.66 o 
   1   0   4        6.98        5.35      0.61 o 
   2   0   4       44.55       49.13      0.76 o 
   3   0   4        1.55        1.46      0.53 o 
   4   0   4        2.60        3.71      0.76 o 
  -4   1   4        2.83        3.73      0.44 o 
  -3   1   4       69.80       67.62      0.65 o 
  -2   1   4      348.49      338.26      1.64 o 
  -1   1   4        0.24        0.17      0.58 o 
   0   1   4      186.80      193.66      7.09 o 
   1   1   4      115.28      123.99      1.33 o 
   2   1   4       21.61       23.03      0.64 o 
   3   1   4        7.31        7.56      0.50 o 
   4   1   4       47.18       50.93      5.21 o 
  -4   2   4        8.63        8.38      0.51 o 
  -3   2   4      124.32      121.65      2.75 o 
  -2   2   4       19.74       18.84      0.62 o 
  -1   2   4        3.88        3.17      0.56 o 
   0   2   4     2664.62     2782.73      7.95 o 
   1   2   4      102.68      108.30      1.19 o 
   2   2   4       31.54       33.28      1.19 o 
   3   2   4       64.54       67.92      1.41 o 
   4   2   4       18.84       18.81      2.27 o 
  -4   3   4       29.43       26.95      0.94 o 
  -3   3   4        5.38        5.73      0.43 o 
  -2   3   4        0.41        0.92      0.42 o 
  -1   3   4       48.56       47.08      1.36 o 
   0   3   4        7.24       10.02      0.72 o 
   1   3   4        0.78        0.90      0.64 o 
   2   3   4       70.97       69.91      2.55 o 
   3   3   4      403.56      426.97     11.21 o 
   4   3   4        5.01        4.12      2.01 o 
  -4   4   4        5.41        8.10      0.55 o 
  -3   4   4       14.31       14.45      0.56 o 
  -2   4   4      129.41      125.71      4.34 o 
  -1   4   4      208.22      174.26     44.04 o 
   0   4   4      138.89      137.98      2.36 o 
   1   4   4        0.63        0.42      0.56 o 
   2   4   4      424.91      420.36     26.02 o 
   3   4   4        7.10        7.78      0.81 o 
  -4   5   4        0.46        0.75      0.44 o 
  -3   5   4        3.39        3.61      0.45 o 
  -2   5   4      164.43      174.33      7.38 o 
  -1   5   4        0.63        1.02      0.45 o 
   0   5   4        3.60        3.68      0.55 o 
   1   5   4      712.20      730.37     57.92 o 
   2   5   4        0.06       -0.25      0.81 o 
   3   5   4        1.24        0.78      0.46 o 
  -3   6   4        4.89        4.49      0.44 o 
  -2   6   4        0.71        0.99      0.46 o 
  -1   6   4        0.03        0.74      0.50 o 
   0   6   4       55.93       56.69      2.80 o 
   1   6   4      210.44      218.41     13.40 o 
   2   6   4       20.22       21.23      1.27 o 
   3   6   4        0.13        1.00      0.44 o 
  -3   7   4        0.63       -0.09      0.72 o 
  -2   7   4        0.24        1.41      0.42 o 
  -1   7   4       55.58       61.47      2.64 o 
   0   7   4       35.29       35.69      0.72 o 
   1   7   4        8.87        9.88      1.05 o 
   2   7   4        0.43        0.66      0.77 o 
  -2   8   4        0.02        0.89      0.46 o 
  -1   8   4       59.97       63.45      0.90 o 
   0   8   4        3.65        3.31      0.56 o 
   1   8   4        0.00       -0.01      0.51 o 
  -1   9   4        4.84        5.61      0.90 o 
   0   9   4        1.28        1.70      0.54 o 
   1   9   4        2.62        4.28      0.85 o 
  -1 -11   5        1.33        1.73      0.50 o 
   0 -11   5        5.51        5.07      0.58 o 
   1 -11   5        1.82        2.98      0.40 o 
   2 -11   5        5.50        5.52      0.45 o 
  -2 -10   5        0.06       -0.02      0.63 o 
  -1 -10   5        2.67        3.23      0.50 o 
   0 -10   5        0.60        2.18      0.83 o 
   1 -10   5       12.18       13.06      0.50 o 
   2 -10   5        7.45        9.12      0.47 o 
  -2  -9   5        6.14        7.06      0.67 o 
  -1  -9   5        3.78        4.48      0.85 o 
   0  -9   5        1.24        1.20      0.48 o 
   1  -9   5        0.03       -0.41      0.41 o 
   2  -9   5        0.78        1.15      0.40 o 
   3  -9   5        0.16        0.34      0.45 o 
  -3  -8   5        0.20        0.60      0.71 o 
  -2  -8   5        6.06        6.82      0.79 o 
  -1  -8   5        9.64        9.44      0.53 o 
   0  -8   5        0.58        1.94      0.56 o 
   1  -8   5        0.01        0.28      0.43 o 
   2  -8   5       13.48       14.69      0.56 o 
   3  -8   5        1.17        2.35      0.44 o 
  -3  -7   5        8.67       11.35      0.90 o 
  -2  -7   5       15.97       13.65      1.32 o 
  -1  -7   5       37.96       34.51      1.70 o 
   0  -7   5       31.85       29.99      1.11 o 
   1  -7   5        4.45        3.52      0.40 o 
   2  -7   5        0.94        1.12      0.39 o 
   3  -7   5        0.06        0.32      0.44 o 
  -3  -6   5        5.04        5.05      0.66 o 
  -2  -6   5       15.96       16.16      0.75 o 
  -1  -6   5       15.31       16.20      0.64 o 
   0  -6   5      131.60      126.50      2.20 o 
   1  -6   5       30.02       29.20      0.53 o 
   2  -6   5       31.51       30.37      0.74 o 
   3  -6   5        8.29        8.40      0.59 o 
   4  -6   5        0.06        0.70      0.39 o 
  -4  -5   5        0.00       -0.15      0.47 o 
  -3  -5   5        0.40        0.59      0.48 o 
  -2  -5   5      708.37      701.75      9.69 o 
  -1  -5   5        2.33        3.60      0.73 o 
   0  -5   5       10.13       11.51      0.71 o 
   1  -5   5       50.10       48.80      1.07 o 
   2  -5   5        3.55        3.22      0.39 o 
   3  -5   5        3.01        3.08      0.37 o 
   4  -5   5        0.01        0.31      0.39 o 
  -4  -4   5       36.84       37.25      2.13 o 
  -3  -4   5       23.42       21.94      1.46 o 
  -2  -4   5      229.98      218.73      2.30 o 
  -1  -4   5       96.34       91.68      1.39 o 
   0  -4   5       26.81       32.97      0.90 o 
   1  -4   5      710.75      706.01     16.68 o 
   2  -4   5       47.26       44.34      1.28 o 
   3  -4   5        2.60        2.68      0.37 o 
   4  -4   5        0.84        1.49      0.41 o 
  -4  -3   5       78.79       82.04      6.56 o 
  -3  -3   5       20.45       19.00      0.84 o 
  -2  -3   5       29.27       25.11      0.80 o 
  -1  -3   5      100.62       99.09      1.43 o 
   0  -3   5     1272.06     1429.14      3.57 o 
   1  -3   5       15.85       16.60      0.54 o 
   2  -3   5       43.32       41.94      1.09 o 
   3  -3   5       20.67       20.95      0.64 o 
   4  -3   5        1.66        1.78      0.46 o 
  -4  -2   5      454.01      469.66     28.15 o 
  -3  -2   5       10.79        9.73      0.55 o 
  -2  -2   5       73.91       67.04      1.01 o 
  -1  -2   5       83.37       82.50      1.28 o 
   0  -2   5      186.20      250.75     14.83 o 
   1  -2   5      212.96      226.56      3.26 o 
   2  -2   5        6.59        6.79      0.46 o 
   3  -2   5       62.56       62.24      2.01 o 
   4  -2   5        0.03        0.13      0.54 o 
  -4  -1   5       26.44       24.69      0.68 o 
  -3  -1   5       15.07       15.55      1.71 o 
  -2  -1   5      135.24      131.45      1.36 o 
  -1  -1   5      662.46      605.61      2.95 o 
   0  -1   5        1.25        0.37      0.69 o 
   1  -1   5      120.69      126.24      3.19 o 
   2  -1   5       58.27       59.69      0.86 o 
   3  -1   5        3.80        4.50      0.57 o 
   4  -1   5        1.85        2.65      0.73 o 
  -4   0   5        1.50        1.63      0.87 o 
  -3   0   5        1.15        1.77      0.39 o 
  -2   0   5      579.38      593.38     20.72 o 
  -1   0   5      171.40      167.85      3.89 o 
   0   0   5        0.88        3.71      0.62 o 
   1   0   5     2528.86     2876.32     51.69 o 
   2   0   5       60.37       65.39      1.61 o 
   3   0   5        2.19        2.92      0.48 o 
   4   0   5       24.53       24.60      2.56 o 
  -4   1   5        1.03        1.46      0.42 o 
  -3   1   5       60.51       60.93      0.65 o 
  -2   1   5       44.04       40.44      1.51 o 
  -1   1   5        0.01        0.09      0.59 o 
   0   1   5       17.82       21.40      0.72 o 
   1   1   5      125.88      145.92      3.87 o 
   2   1   5        0.88        0.62      0.51 o 
   3   1   5       20.39       19.53      1.13 o 
   4   1   5      199.88      218.16     13.68 o 
  -4   2   5        2.81        2.69      0.42 o 
  -3   2   5       11.66       11.09      0.48 o 
  -2   2   5       54.43       52.00      0.75 o 
  -1   2   5      220.36      219.01      1.37 o 
   0   2   5      449.11      446.98     20.89 o 
   1   2   5      201.07      197.21      2.62 o 
   2   2   5        0.86        1.07      0.52 o 
   3   2   5      268.28      297.47      9.61 o 
   4   2   5        7.11        6.29      0.99 o 
  -4   3   5        5.30        5.20      0.44 o 
  -3   3   5        4.00        3.66      0.47 o 
  -2   3   5        5.04        5.13      0.47 o 
  -1   3   5      486.77      483.33     21.24 o 
   0   3   5        2.47        3.29      0.63 o 
   1   3   5        3.60        2.46      0.52 o 
   2   3   5      467.47      458.83     13.25 o 
   3   3   5       12.65       12.25      0.71 o 
  -4   4   5        0.01        0.01      0.67 o 
  -3   4   5        0.09        0.07      0.42 o 
  -2   4   5        5.19        4.36      0.52 o 
  -1   4   5        0.05        0.05      0.33 o 
   0   4   5        0.25        0.51      0.53 o 
   1   4   5       49.13       50.77      1.73 o 
   2   4   5      207.40      191.76     15.04 o 
   3   4   5        9.46       10.70      1.26 o 
  -3   5   5       10.24       10.88      0.54 o 
  -2   5   5        7.53        6.73      0.44 o 
  -1   5   5        2.55        2.38      0.46 o 
   0   5   5       36.51       36.20      0.75 o 
   1   5   5       41.19       42.71      3.17 o 
   2   5   5       17.53       15.99      1.50 o 
   3   5   5        2.03        2.19      0.56 o 
  -3   6   5        0.73        0.60      0.47 o 
  -2   6   5        1.92        2.43      0.44 o 
  -1   6   5        0.31        1.31      0.49 o 
   0   6   5       76.67       79.96      1.68 o 
   1   6   5       21.05       21.89      2.03 o 
   2   6   5        0.07        1.03      0.97 o 
  -3   7   5        2.35        2.65      0.48 o 
  -2   7   5       12.40       12.45      0.80 o 
  -1   7   5        0.63        0.71      0.52 o 
   0   7   5       26.76       28.02      2.36 o 
   1   7   5        0.31        0.45      0.51 o 
   2   7   5        1.16        1.04      0.58 o 
  -2   8   5        1.25        1.93      0.46 o 
  -1   8   5        3.57        4.03      0.90 o 
   0   8   5        0.01        0.13      0.52 o 
   1   8   5        0.10        0.83      0.56 o 
  -1   9   5        6.64        8.35      0.80 o 
   0   9   5        7.08        7.45      0.64 o 
  -1 -11   6        3.25        3.45      0.50 o 
   0 -11   6        0.23        0.38      0.52 o 
   1 -11   6        0.00        1.28      0.43 o 
   2 -11   6        0.03        0.67      0.47 o 
  -2 -10   6        0.50        1.05      0.65 o 
  -1 -10   6        4.61        3.63      0.87 o 
   0 -10   6        0.92        1.30      0.56 o 
   1 -10   6        2.87        3.40      0.44 o 
   2 -10   6        0.40        0.76      0.42 o 
  -2  -9   6       10.07       11.60      0.73 o 
  -1  -9   6        9.31        7.93      0.86 o 
   0  -9   6       11.09        8.82      0.56 o 
   1  -9   6       61.84       58.03      1.60 o 
   2  -9   6        0.92        0.79      0.38 o 
   3  -9   6        0.72        1.22      0.42 o 
  -3  -8   6        0.32        0.71      1.56 o 
  -2  -8   6        6.21        6.66      1.06 o 
  -1  -8   6       26.16       24.66      1.50 o 
   0  -8   6        0.11       -0.28      0.53 o 
   1  -8   6        8.31        7.02      0.49 o 
   2  -8   6        1.76        2.48      0.43 o 
   3  -8   6       10.22        9.53      0.63 o 
  -3  -7   6        1.14        0.89      0.47 o 
  -2  -7   6        0.30        1.10      0.65 o 
  -1  -7   6      706.03      704.32     36.86 o 
   0  -7   6        2.40        2.12      0.57 o 
   1  -7   6        0.02       -0.37      0.44 o 
   2  -7   6        5.14        4.95      0.50 o 
   3  -7   6       13.35       11.96      0.68 o 
  -3  -6   6       59.13       59.48      1.54 o 
  -2  -6   6       74.32       70.80      2.61 o 
  -1  -6   6      556.25      540.41     14.25 o 
   0  -6   6       39.70       36.21      2.04 o 
   1  -6   6       20.77       20.49      0.54 o 
   2  -6   6      152.31      141.32      4.61 o 
   3  -6   6        1.36        1.59      0.37 o 
   4  -6   6        0.20        0.08      0.38 o 
  -3  -5   6       72.22       73.27      1.20 o 
  -2  -5   6        9.60       10.32      0.97 o 
  -1  -5   6       15.56       13.97      0.78 o 
   0  -5   6       92.09       88.98      2.51 o 
   1  -5   6      536.43      539.64     14.14 o 
   2  -5   6       18.46       19.18      0.50 o 
   3  -5   6        5.35        5.07      0.42 o 
   4  -5   6        6.72        6.51      0.42 o 
  -4  -4   6        4.00        4.64      0.53 o 
  -3  -4   6      996.63      967.60     36.26 o 
  -2  -4   6       22.80       22.13      1.01 o 
  -1  -4   6       56.15       61.54      1.13 o 
   0  -4   6        1.91        3.15      0.63 o 
   1  -4   6      222.15      248.06     10.93 o 
   2  -4   6       41.09       43.99      1.56 o 
   3  -4   6        2.25        2.30      0.42 o 
   4  -4   6       37.82       33.13      2.14 o 
  -4  -3   6        0.17        0.97      0.51 o 
  -3  -3   6      103.02      103.45      1.10 o 
  -2  -3   6       39.08       37.97      0.86 o 
  -1  -3   6       86.38       94.07      1.45 o 
   0  -3   6      465.74      506.35     12.07 o 
   1  -3   6        0.00        0.48      0.48 o 
   2  -3   6       26.79       29.37      2.06 o 
   3  -3   6        4.82        4.97      0.42 o 
   4  -3   6        0.12        0.33      0.55 o 
  -4  -2   6        0.10        1.21      1.00 o 
  -3  -2   6        6.75        8.17      0.73 o 
  -2  -2   6        1.84        1.42      0.65 o 
  -1  -2   6     1101.40     1260.43      3.96 o 
   0  -2   6      223.24      239.96     21.65 o 
   1  -2   6        0.12        0.12      0.54 o 
   2  -2   6      817.01      862.55     39.56 o 
   3  -2   6       14.17       13.72      0.52 o 
   4  -2   6        0.05        0.13      0.59 o 
  -4  -1   6        0.07        0.80      0.56 o 
  -3  -1   6        2.34        2.21      0.51 o 
  -2  -1   6       87.24       89.30      1.05 o 
  -1  -1   6      176.72      183.34     11.82 o 
   0  -1   6        1.04        1.71      0.60 o 
   1  -1   6        0.10        0.42      0.64 o 
   2  -1   6      186.89      211.14      7.78 o 
   3  -1   6        0.06        0.42      0.56 o 
   4  -1   6        3.66        3.40      0.64 o 
  -4   0   6        2.50        3.33      0.65 o 
  -3   0   6        0.91        0.99      0.42 o 
  -2   0   6       10.04       12.90      0.58 o 
  -1   0   6      150.08      151.89      4.37 o 
   0   0   6      129.33      143.92      2.42 o 
   1   0   6      239.00      269.19      1.48 o 
   2   0   6       80.54       83.30      1.62 o 
   3   0   6        2.14        2.13      0.56 o 
   4   0   6      100.49      103.81      8.43 o 
  -4   1   6        5.36        5.30      0.42 o 
  -3   1   6        6.20        6.19      0.45 o 
  -2   1   6        8.01        7.15      0.47 o 
  -1   1   6        0.27        0.66      0.52 o 
   0   1   6      690.22      745.31     20.47 o 
   1   1   6       14.45       17.65      0.85 o 
   2   1   6        1.02        1.13      0.56 o 
   3   1   6      167.64      180.25      7.48 o 
   4   1   6       17.97       15.53      2.08 o 
  -4   2   6        0.11        0.92      0.49 o 
  -3   2   6        0.00        0.63      0.43 o 
  -2   2   6        0.75        0.90      0.44 o 
  -1   2   6        1.28        0.96      0.49 o 
   0   2   6        6.62        6.98      0.63 o 
   1   2   6        0.25        0.91      0.54 o 
   2   2   6       16.17       15.19      0.62 o 
   3   2   6      112.50      121.39      6.41 o 
  -4   3   6        0.42        0.64      0.43 o 
  -3   3   6        3.21        4.67      0.44 o 
  -2   3   6        4.44        4.14      0.53 o 
  -1   3   6       47.93       45.61      1.18 o 
   0   3   6       27.10       27.14      1.66 o 
   1   3   6        3.58        3.27      0.53 o 
   2   3   6       21.42       18.43      1.29 o 
   3   3   6       18.04       18.61      1.73 o 
  -3   4   6        0.00        0.31      0.42 o 
  -2   4   6        0.40        1.81      0.47 o 
  -1   4   6       20.18       19.46      2.80 o 
   0   4   6        0.50        0.06      0.48 o 
   1   4   6       57.62       52.41      5.15 o 
   2   4   6       30.67       27.99      2.99 o 
   3   4   6        0.01        0.30      0.63 o 
  -3   5   6        7.04        7.80      1.17 o 
  -2   5   6       14.53       15.05      0.58 o 
  -1   5   6       67.92       67.09      1.50 o 
   0   5   6        8.75        8.01      0.74 o 
   1   5   6       64.88       64.51      5.47 o 
   2   5   6        0.50        0.06      0.59 o 
  -3   6   6        8.27       10.65      0.50 o 
  -2   6   6        2.88        3.18      0.43 o 
  -1   6   6        0.11        0.67      0.52 o 
   0   6   6        0.12        1.02      0.57 o 
   1   6   6        1.10        1.38      0.55 o 
   2   6   6        0.20        0.53      0.62 o 
  -2   7   6        0.06        0.15      0.49 o 
  -1   7   6        5.06        5.59      0.64 o 
   0   7   6       20.13       20.96      1.82 o 
   1   7   6       17.33       19.50      2.53 o 
  -1   8   6        6.55        6.91      0.85 o 
   0   8   6        0.00        0.37      0.52 o 
   1   8   6        0.60       -0.18      0.90 o 
  -1 -11   7        8.46       10.68      1.35 o 
   0 -11   7        2.84        1.72      0.51 o 
   1 -11   7        0.95        0.60      0.44 o 
   2 -11   7       41.65       44.37      0.90 o 
  -2 -10   7        4.37        6.84      0.78 o 
  -1 -10   7        3.00        3.68      0.50 o 
   0 -10   7       17.47       16.79      0.61 o 
   1 -10   7        2.01        2.64      0.73 o 
   2 -10   7        1.28        1.55      0.40 o 
  -2  -9   7        2.21        2.60      0.66 o 
  -1  -9   7        0.84        1.77      1.37 o 
   0  -9   7      338.50      304.73      6.53 o 
   1  -9   7        0.05        0.44      0.46 o 
   2  -9   7        0.15        0.98      0.40 o 
   3  -9   7        0.61        0.39      0.41 o 
  -3  -8   7        0.44        0.34      0.46 o 
  -2  -8   7       43.58       39.84      2.31 o 
  -1  -8   7       87.90       86.00      0.87 o 
   0  -8   7      539.24      538.75      1.97 o 
   1  -8   7        9.40        8.67      0.46 o 
   2  -8   7        2.94        2.55      0.41 o 
   3  -8   7       34.32       31.95      3.11 o 
  -3  -7   7        0.02        0.17      0.50 o 
  -2  -7   7       27.94       26.13      2.52 o 
  -1  -7   7        0.03        0.62      0.84 o 
   0  -7   7        1.67        5.00      0.53 o 
   1  -7   7       27.47       25.14      0.55 o 
   2  -7   7      113.78      110.49      5.50 o 
   3  -7   7        5.54        5.67      0.53 o 
  -3  -6   7       10.70       11.73      0.53 o 
  -2  -6   7     1191.15     1190.98     20.34 o 
  -1  -6   7       10.44       10.73      0.86 o 
   0  -6   7       16.85       17.06      0.47 o 
   1  -6   7        0.93        0.63      0.49 o 
   2  -6   7       94.12       90.68      3.27 o 
   3  -6   7        6.03        6.11      0.39 o 
  -3  -5   7        0.50        0.81      0.50 o 
  -2  -5   7      231.41      226.52      3.96 o 
  -1  -5   7       34.56       33.16      0.87 o 
   0  -5   7       18.79       20.79      0.57 o 
   1  -5   7      144.75      147.44      2.74 o 
   2  -5   7        1.07        1.33      0.43 o 
   3  -5   7        1.67        1.27      0.43 o 
   4  -5   7        0.06       -0.40      0.40 o 
  -4  -4   7       48.69       47.20      3.04 o 
  -3  -4   7        0.12        0.51      0.49 o 
  -2  -4   7       14.17       14.92      0.54 o 
  -1  -4   7        4.00        2.64      0.72 o 
   0  -4   7      587.56      683.56     17.37 o 
   1  -4   7       48.35       48.73      1.09 o 
   2  -4   7        0.34        0.49      0.43 o 
   3  -4   7      172.09      171.11      7.22 o 
   4  -4   7        1.08        1.49      0.41 o 
  -4  -3   7       34.04       35.73      3.85 o 
  -3  -3   7        2.51        3.18      0.63 o 
  -2  -3   7        3.26        3.07      0.63 o 
  -1  -3   7       79.03       87.17      8.18 o 
   0  -3   7      193.52      234.47      2.61 o 
   1  -3   7        3.74        4.36      0.50 o 
   2  -3   7        4.70        4.01      0.46 o 
   3  -3   7      106.16      102.58      3.65 o 
   4  -3   7        0.19        0.66      0.56 o 
  -4  -2   7        4.93        4.93      0.56 o 
  -3  -2   7        4.46        4.37      0.61 o 
  -2  -2   7        4.00        3.49      0.63 o 
  -1  -2   7        1.78        3.44      0.65 o 
   0  -2   7      138.87      152.91      9.25 o 
   1  -2   7       12.24       14.45      0.64 o 
   2  -2   7       31.44       31.14      0.66 o 
   3  -2   7       11.03        9.92      0.54 o 
   4  -2   7        1.55        2.11      0.60 o 
  -4  -1   7        7.08        6.99      0.76 o 
  -3  -1   7       12.75       13.92      0.59 o 
  -2  -1   7        0.01        0.16      0.68 o 
  -1  -1   7        0.01        0.21      0.62 o 
   0  -1   7        3.82        3.96      0.63 o 
   1  -1   7      315.26      358.48      3.81 o 
   2  -1   7       13.48       15.55      0.83 o 
   3  -1   7        0.17        0.83      0.58 o 
   4  -1   7       40.20       36.23      4.83 o 
  -4   0   7        4.65        4.51      0.59 o 
  -3   0   7        1.21        1.29      0.43 o 
  -2   0   7        0.32        0.36      0.45 o 
  -1   0   7        4.74        4.21      0.50 o 
   0   0   7        0.31        3.49      0.56 o 
   1   0   7       14.20       14.88      0.65 o 
   2   0   7        0.63        1.05      0.69 o 
   3   0   7        3.43        3.02      0.57 o 
   4   0   7       41.89       37.89      4.24 o 
  -4   1   7        0.33        1.11      0.41 o 
  -3   1   7       12.64       13.67      0.53 o 
  -2   1   7       25.82       23.08      0.78 o 
  -1   1   7        0.64        0.48      0.49 o 
   0   1   7      102.77      104.41      2.52 o 
   1   1   7       58.30       56.24      5.77 o 
   2   1   7        3.67        2.45      0.79 o 
   3   1   7        4.08        3.24      0.79 o 
  -4   2   7        0.29        0.14      0.50 o 
  -3   2   7        0.07        0.58      0.43 o 
  -2   2   7        7.95        7.38      0.55 o 
  -1   2   7       38.41       34.56      0.66 o 
   0   2   7       82.64       80.64      3.96 o 
   1   2   7        0.75        0.45      0.58 o 
   2   2   7       27.22       25.28      1.07 o 
   3   2   7       15.57       15.15      1.45 o 
  -3   3   7        3.63        3.76      0.63 o 
  -2   3   7       39.34       36.35      1.03 o 
  -1   3   7       40.22       36.49      0.72 o 
   0   3   7      156.99      151.35     11.34 o 
   1   3   7       18.84       17.29      1.69 o 
   2   3   7       61.11       56.05      4.09 o 
   3   3   7        1.92        2.23      0.59 o 
  -3   4   7       49.91       46.87      3.48 o 
  -2   4   7       21.74       22.76      1.53 o 
  -1   4   7       20.27       17.85      0.64 o 
   0   4   7        5.16        3.73      0.57 o 
   1   4   7       10.20        7.60      0.85 o 
   2   4   7        4.80        3.85      0.64 o 
   3   4   7        1.04        0.25      0.67 o 
  -3   5   7       49.04       46.52      0.74 o 
  -2   5   7        0.15       -0.08      0.51 o 
  -1   5   7        3.81        3.79      0.46 o 
   0   5   7        7.20        7.28      1.05 o 
   1   5   7       22.58       21.02      3.28 o 
   2   5   7       19.57       14.78      2.77 o 
  -2   6   7        6.84        7.19      0.52 o 
  -1   6   7       28.11       24.30      3.41 o 
   0   6   7       13.83       12.34      2.47 o 
   1   6   7        0.21        0.10      0.45 o 
   2   6   7        0.66        0.89      0.79 o 
  -2   7   7        3.32        3.39      0.54 o 
  -1   7   7       11.38       12.09      1.02 o 
   0   7   7        1.22        1.01      0.59 o 
   1   7   7        4.58        5.23      0.53 o 
  -1 -11   8        1.02        1.19      0.68 o 
   0 -11   8        0.57        0.77      0.57 o 
   1 -11   8       97.76       82.93      4.48 o 
  -2 -10   8        0.02       -0.68      0.68 o 
  -1 -10   8       12.09       11.97      1.34 o 
   0 -10   8       44.83       40.19      3.29 o 
   1 -10   8      261.89      251.17      7.55 o 
   2 -10   8        3.33        2.91      0.47 o 
  -2  -9   8        0.03        1.25      0.65 o 
  -1  -9   8        2.18        3.19      0.66 o 
   0  -9   8        4.11        5.10      0.53 o 
   1  -9   8        1.09        1.23      0.44 o 
   2  -9   8        5.67        6.25      0.48 o 
   3  -9   8       19.19       18.05      0.82 o 
  -3  -8   8       15.46       15.95      0.66 o 
  -2  -8   8       10.84       11.82      0.82 o 
  -1  -8   8      712.67      654.35      2.63 o 
   0  -8   8        0.00        1.96      0.45 o 
   1  -8   8        0.85        0.56      0.42 o 
   2  -8   8        0.10       -0.06      0.43 o 
   3  -8   8       24.01       22.14      1.84 o 
  -3  -7   8        0.01       -0.10      0.80 o 
  -2  -7   8        1.34        1.41      0.77 o 
  -1  -7   8      220.28      221.04      7.09 o 
   0  -7   8        5.33        5.00      0.42 o 
   1  -7   8        1.77        2.47      0.47 o 
   2  -7   8       31.37       30.30      1.52 o 
   3  -7   8        1.31        1.51      0.36 o 
  -3  -6   8       24.86       23.67      0.65 o 
  -2  -6   8        1.44        1.95      0.75 o 
  -1  -6   8        8.17        8.17      0.70 o 
   0  -6   8        4.42        5.01      0.48 o 
   1  -6   8      103.80      102.95      2.27 o 
   2  -6   8        4.19        4.78      0.41 o 
   3  -6   8        0.92        0.90      0.46 o 
  -3  -5   8       13.27       14.01      0.57 o 
  -2  -5   8       21.59       22.12      0.59 o 
  -1  -5   8        2.42        2.51      0.66 o 
   0  -5   8       55.78       65.54      1.55 o 
   1  -5   8       60.97       59.92      1.13 o 
   2  -5   8        0.42        0.34      0.42 o 
   3  -5   8        3.78        3.55      0.44 o 
  -3  -4   8        2.45        2.96      0.47 o 
  -2  -4   8        1.02        0.93      0.48 o 
  -1  -4   8       26.74       22.68      0.81 o 
   1  -4   8       34.46       34.56      1.08 o 
   2  -4   8        0.18        1.74      0.50 o 
   3  -4   8        1.97        1.80      0.44 o 
   4  -4   8        0.44        1.18      0.56 o 
  -4  -3   8       23.41       24.99      2.21 o 
  -3  -3   8       27.35       28.70      0.77 o 
  -2  -3   8       17.89       18.16      0.69 o 
  -1  -3   8       14.34       10.13      0.56 o 
   0  -3   8       11.13       14.16      0.84 o 
   1  -3   8        1.65        1.29      0.49 o 
   2  -3   8       59.02       63.15      1.42 o 
   3  -3   8        7.68        7.04      0.53 o 
   4  -3   8        0.00        0.66      0.62 o 
  -4  -2   8        4.60        4.55      0.59 o 
  -3  -2   8       18.44       18.40      0.61 o 
  -2  -2   8        0.39        2.68      0.70 o 
  -1  -2   8        8.96        7.68      0.82 o 
   0  -2   8        5.58        6.50      0.58 o 
   1  -2   8        4.10        3.61      0.58 o 
   2  -2   8        4.19        5.48      0.52 o 
   3  -2   8        2.05        3.21      0.51 o 
   4  -2   8        1.00        1.72      0.74 o 
  -4  -1   8        2.87        2.14      0.63 o 
  -3  -1   8        0.20        0.72      0.61 o 
  -2  -1   8       57.10       58.10      0.90 o 
  -1  -1   8       76.61       76.51      2.62 o 
   0  -1   8        7.78        6.87      0.65 o 
   1  -1   8       33.63       36.18      2.15 o 
   2  -1   8       32.19       30.26      1.25 o 
   3  -1   8        7.59        6.80      1.18 o 
  -4   0   8        2.22        2.78      0.59 o 
  -3   0   8        0.36        0.50      0.42 o 
  -2   0   8        4.31        3.78      0.44 o 
  -1   0   8       37.33       34.38      1.25 o 
   0   0   8      207.13      214.10      9.26 o 
   1   0   8      126.74      137.16      8.04 o 
   2   0   8        1.12        1.12      1.29 o 
   3   0   8        9.12        8.40      0.76 o 
  -4   1   8        0.43        0.41      0.68 o 
  -3   1   8        0.08        0.91      0.43 o 
  -2   1   8       23.51       22.17      0.76 o 
  -1   1   8      160.28      153.47      1.52 o 
   0   1   8       26.07       24.24      0.73 o 
   1   1   8      131.93      124.37     27.23 o 
   2   1   8       11.68        9.93      1.24 o 
   3   1   8       24.53       22.17      0.84 o 
  -3   2   8       23.70       22.67      0.55 o 
  -2   2   8      125.94      123.29      8.94 o 
  -1   2   8       20.15       20.47      0.67 o 
   0   2   8       48.21       46.09      2.07 o 
   1   2   8       11.63        9.38      0.91 o 
   2   2   8       40.59       33.90      5.18 o 
   3   2   8        5.49        4.47      0.88 o 
  -3   3   8       26.53       24.49      0.94 o 
  -2   3   8      239.24      231.58     11.91 o 
  -1   3   8        4.06        3.52      0.53 o 
   0   3   8       15.49       13.23      0.65 o 
   1   3   8        3.31        2.69      0.59 o 
   2   3   8        6.98        5.93      0.69 o 
   3   3   8       10.52        9.76      1.05 o 
  -3   4   8       37.19       35.51      1.28 o 
  -2   4   8        0.69        0.93      0.81 o 
  -1   4   8        7.87        8.36      0.56 o 
   0   4   8       52.10       40.36      4.09 o 
   1   4   8       12.01        8.78      1.14 o 
   2   4   8        0.40        0.89      0.63 o 
  -2   5   8        0.50        0.84      0.51 o 
  -1   5   8        2.11        1.97      0.51 o 
   0   5   8       51.70       44.72      3.97 o 
   1   5   8        0.38        0.91      0.52 o 
   2   5   8        4.51        3.52      0.66 o 
  -2   6   8        8.01        8.23      1.12 o 
  -1   6   8        1.00        0.67      0.49 o 
   0   6   8        4.31        5.07      0.98 o 
   1   6   8        0.00        0.21      0.52 o 
  -1   7   8        0.02        0.33      0.48 o 
   0   7   8        1.26        1.81      0.56 o 
  -1 -11   9        0.06        0.13      0.73 o 
   0 -11   9        0.09        0.59      0.48 o 
   1 -11   9        3.45        3.16      0.52 o 
  -1 -10   9        5.63        5.45      0.69 o 
   0 -10   9      225.00      206.13      8.21 o 
   1 -10   9        2.96        2.64      0.49 o 
   2 -10   9        0.11        0.03      0.41 o 
  -2  -9   9        0.33       -0.26      0.65 o 
  -1  -9   9        0.43        0.35      0.80 o 
   0  -9   9       97.62       89.01      6.02 o 
   1  -9   9        0.05        0.07      0.47 o 
   2  -9   9        0.20        0.16      0.42 o 
  -2  -8   9        3.95        3.98      0.69 o 
  -1  -8   9        0.54        0.65      0.79 o 
   0  -8   9        0.85        0.88      0.69 o 
   1  -8   9        2.19        2.63      0.47 o 
   2  -8   9        8.99        8.66      0.57 o 
   3  -8   9        0.24        0.59      0.45 o 
  -3  -7   9        1.58        1.53      0.53 o 
  -2  -7   9        0.18        1.17      0.76 o 
  -1  -7   9       46.15       47.60      0.95 o 
   0  -7   9        0.57        0.41      0.46 o 
   1  -7   9       23.58       23.71      0.87 o 
   2  -7   9       11.50       10.45      0.49 o 
   3  -7   9        0.01        0.22      0.42 o 
  -3  -6   9       24.71       25.28      0.93 o 
  -2  -6   9        0.53        0.35      0.50 o 
  -1  -6   9        0.19        0.30      0.66 o 
   0  -6   9       22.88       20.22      0.76 o 
   1  -6   9        2.20        1.74      0.49 o 
   2  -6   9        5.95        5.80      0.43 o 
   3  -6   9        0.00       -0.05      0.41 o 
  -3  -5   9       33.83       32.07      0.59 o 
  -2  -5   9       54.06       50.97      0.64 o 
  -1  -5   9       11.14       12.22      0.82 o 
   0  -5   9       26.89       27.84      0.79 o 
   1  -5   9        9.21       10.08      0.51 o 
   2  -5   9        0.53        0.69      0.44 o 
   3  -5   9        6.87        6.50      0.48 o 
  -3  -4   9       22.57       19.66      2.93 o 
  -2  -4   9       41.69       40.84      0.61 o 
  -1  -4   9        0.69        1.34      0.47 o 
   0  -4   9       12.75       11.56      0.69 o 
   1  -4   9        1.21        1.12      0.45 o 
   2  -4   9        0.72        0.93      0.45 o 
   3  -4   9        0.06        0.93      0.50 o 
  -3  -3   9        6.36        8.71      0.76 o 
  -2  -3   9        3.24        2.92      0.60 o 
  -1  -3   9       66.10       66.52      2.82 o 
   0  -3   9       54.24       58.96      1.23 o 
   1  -3   9        5.99        8.77      1.25 o 
   2  -3   9        0.19        1.53      0.57 o 
   3  -3   9        7.44        6.75      0.82 o 
  -3  -2   9        7.44        6.36      0.61 o 
  -2  -2   9        1.76        1.35      0.61 o 
  -1  -2   9       20.14       21.33      0.86 o 
   0  -2   9       56.43       56.53      1.13 o 
   1  -2   9      266.71      289.41      9.37 o 
   2  -2   9       64.39       67.26      2.66 o 
   3  -2   9        0.20        0.76      0.52 o 
  -3  -1   9        5.41        5.59      0.64 o 
  -2  -1   9        3.36        3.36      0.59 o 
  -1  -1   9       73.23       79.20      1.91 o 
   0  -1   9      337.47      355.35     10.90 o 
   1  -1   9        2.27        2.12      0.60 o 
   2  -1   9       36.49       39.22      1.30 o 
   3  -1   9        4.64        3.90      1.04 o 
  -3   0   9        5.31        6.45      0.66 o 
  -2   0   9       51.20       51.05      1.61 o 
  -1   0   9      191.33      194.41      3.13 o 
   0   0   9        0.26        3.37      0.68 o 
   1   0   9       48.65       41.72      9.51 o 
   2   0   9       10.41        9.49      1.09 o 
   3   0   9       45.18       38.70      3.60 o 
  -3   1   9        4.17        3.79      0.45 o 
  -2   1   9       67.86       62.90      0.80 o 
  -1   1   9      688.11      679.75      2.54 o 
   0   1   9       13.79       12.25      0.64 o 
   1   1   9       22.62       16.31      3.02 o 
   2   1   9        0.43        1.19      0.70 o 
   3   1   9        0.02        0.53      1.10 o 
  -3   2   9       14.58       13.85      1.04 o 
  -2   2   9      168.49      169.04      2.99 o 
  -1   2   9       11.03       10.34      0.58 o 
   0   2   9        1.21        1.32      0.57 o 
   1   2   9       53.87       37.12      5.43 o 
   2   2   9        4.45        3.54      0.89 o 
   3   2   9        0.16        0.94      0.79 o 
  -3   3   9      195.63      180.21      1.38 o 
  -2   3   9        0.57       -0.02      0.48 o 
  -1   3   9        1.98        2.03      0.51 o 
   0   3   9        0.40        0.77      0.54 o 
   1   3   9       95.65       78.23      9.17 o 
   2   3   9        0.23        0.99      0.93 o 
  -3   4   9       30.34       29.81      2.24 o 
  -2   4   9       12.73       12.66      0.74 o 
  -1   4   9       10.66        8.80      0.59 o 
   0   4   9        0.05        0.53      0.53 o 
   1   4   9       12.84       13.45      1.81 o 
   2   4   9        0.18        0.88      0.62 o 
  -2   5   9        0.60        1.54      0.48 o 
  -1   5   9       37.12       26.93      6.92 o 
   0   5   9        0.20        0.46      0.54 o 
   1   5   9        2.09        3.46      0.85 o 
  -1   6   9        8.71        8.22      1.98 o 
   0   6   9        2.88        3.80      0.53 o 
   1   6   9        0.77        1.04      0.92 o 
   0 -11  10        0.02        1.01      0.49 o 
   1 -11  10       26.28       23.35      1.82 o 
  -1 -10  10        0.04       -0.35      0.74 o 
   0 -10  10        0.39        1.16      0.82 o 
   1 -10  10        0.00        0.60      0.47 o 
   2 -10  10        0.63        1.27      0.53 o 
  -2  -9  10        0.53        0.71      0.69 o 
  -1  -9  10       10.38       11.34      0.88 o 
   0  -9  10       33.19       29.60      2.40 o 
   1  -9  10        0.00        0.57      0.45 o 
   2  -9  10        5.37        5.71      0.47 o 
  -2  -8  10       41.97       44.04      0.96 o 
  -1  -8  10        8.24        8.15      0.74 o 
   0  -8  10        0.69        0.38      0.45 o 
   1  -8  10        7.08        6.44      0.51 o 
   2  -8  10        0.22        0.74      0.46 o 
   3  -8  10        0.74        1.07      0.49 o 
  -3  -7  10       18.79       19.05      0.82 o 
  -2  -7  10       13.94       12.26      0.72 o 
  -1  -7  10       47.36       49.73      1.06 o 
   0  -7  10        3.30        2.76      0.54 o 
   1  -7  10        7.14        6.17      0.49 o 
   2  -7  10        1.66        2.05      0.46 o 
   3  -7  10        0.17        0.49      0.44 o 
  -3  -6  10       79.70       88.38      0.91 o 
  -2  -6  10       39.29       39.02      1.60 o 
  -1  -6  10       44.68       42.15     10.70 o 
   0  -6  10        1.10        4.29      0.60 o 
   1  -6  10        3.04        2.20      0.46 o 
   2  -6  10        0.04       -0.03      0.44 o 
   3  -6  10        0.07        0.11      0.44 o 
  -3  -5  10        0.00        0.15      0.53 o 
  -2  -5  10        8.13        8.16      0.51 o 
  -1  -5  10       17.18       14.08      0.52 o 
   0  -5  10       17.89       22.78      1.33 o 
   1  -5  10        8.80        8.62      0.58 o 
   2  -5  10        1.41       10.57      3.82 o 
   3  -5  10       10.78       10.34      0.93 o 
  -3  -4  10       34.74       31.61      4.18 o 
  -2  -4  10       17.29       19.36      0.60 o 
  -1  -4  10       17.82       13.31      0.59 o 
   0  -4  10       13.42       13.38      0.56 o 
   1  -4  10       35.05       40.19      3.11 o 
   2  -4  10      163.20      168.40      2.03 o 
   3  -4  10       10.26        9.92      1.29 o 
  -3  -3  10        5.67        4.26      0.65 o 
  -2  -3  10       21.64       22.56      0.84 o 
  -1  -3  10       10.01        9.93      0.72 o 
   0  -3  10       76.06       79.29      2.53 o 
   1  -3  10      303.95      327.86      8.77 o 
   2  -3  10       34.14       36.15      1.04 o 
   3  -3  10        3.49        3.63      0.56 o 
  -3  -2  10      166.72      172.82      7.44 o 
  -2  -2  10       19.77       20.49      0.69 o 
  -1  -2  10       44.72       49.15      0.89 o 
   0  -2  10      140.56      146.76      1.25 o 
   1  -2  10       50.17       50.83      2.75 o 
   2  -2  10       21.43       20.61      0.65 o 
   3  -2  10        3.98        1.90      0.73 o 
  -3  -1  10        3.57        3.72      0.60 o 
  -2  -1  10        6.53        6.47      0.67 o 
  -1  -1  10       98.50      100.44      1.70 o 
   0  -1  10      998.66     1047.53     11.66 o 
   1  -1  10       10.92       10.24      1.75 o 
   2  -1  10       13.80       14.43      1.15 o 
   3  -1  10        0.36        1.13      0.90 o 
  -3   0  10        6.50        6.90      0.80 o 
  -2   0  10        7.95        8.78      0.50 o 
  -1   0  10      406.72      411.55      1.82 o 
   0   0  10       38.48       38.97      1.23 o 
   1   0  10        0.91        1.39      0.80 o 
   2   0  10       34.12       27.82      7.20 o 
   3   0  10        0.60        1.33      0.72 o 
  -3   1  10        0.26        1.11      0.43 o 
  -2   1  10      395.44      377.45      1.70 o 
  -1   1  10       17.57       15.37      0.84 o 
   0   1  10        3.29        3.38      0.60 o 
   1   1  10        0.00       -0.97      0.97 o 
   2   1  10       81.75       61.20     18.54 o 
   3   1  10        0.61        1.60      0.81 o 
  -3   2  10        9.81        9.59      0.55 o 
  -2   2  10       72.77       67.05      0.90 o 
  -1   2  10       25.14       24.62      0.66 o 
   0   2  10        7.50        6.56      0.62 o 
   1   2  10        0.01        0.14      0.84 o 
   2   2  10       13.46        7.59      2.37 o 
  -2   3  10        0.26        0.59      0.45 o 
  -1   3  10        7.69        7.43      0.57 o 
   0   3  10       49.15       35.68      2.18 o 
   1   3  10        2.16        2.08      0.67 o 
   2   3  10        1.85        2.00      0.90 o 
  -2   4  10        1.34        2.07      0.47 o 
  -1   4  10       14.25       12.15      0.86 o 
   0   4  10       11.69        9.57      1.20 o 
   1   4  10        2.39        2.98      0.60 o 
  -1   5  10        0.03       -0.12      0.60 o 
   0   5  10        1.10        2.15      0.56 o 
   1   5  10        3.11        3.96      1.37 o 
  -1 -10  11       37.42       36.03      1.06 o 
   0 -10  11       10.82       10.10      1.09 o 
   1 -10  11        0.64        0.75      0.45 o 
  -2  -9  11       10.68       10.81      0.80 o 
  -1  -9  11        0.00        1.61      0.69 o 
   0  -9  11       19.34       18.05      3.25 o 
   1  -9  11        0.27        0.12      0.63 o 
   2  -9  11        0.06        0.05      0.44 o 
  -2  -8  11       87.11       94.20      1.15 o 
  -1  -8  11       21.60       19.50      4.95 o 
   0  -8  11       22.39       19.11      2.50 o 
   1  -8  11        0.21       -0.28      0.46 o 
   2  -8  11        0.00        0.39      0.46 o 
  -2  -7  11        3.21        3.53      0.53 o 
  -1  -7  11        4.05        3.21      1.30 o 
   0  -7  11       21.00       17.89      1.31 o 
   1  -7  11        1.27        1.65      0.46 o 
   2  -7  11        0.46        0.86      0.51 o 
   3  -7  11        0.20        0.83      0.48 o 
  -3  -6  11       18.37       19.94      0.58 o 
  -2  -6  11       30.08       30.81      2.25 o 
  -1  -6  11       20.89       22.94      2.44 o 
   0  -6  11       59.60       54.76      3.52 o 
   1  -6  11        1.59        1.19      0.51 o 
   2  -6  11        9.30       12.30      2.48 o 
   3  -6  11       66.42       63.42      4.30 o 
  -3  -5  11        0.00        0.60      0.45 o 
  -2  -5  11        8.35        8.48      0.61 o 
  -1  -5  11       25.71       25.15      0.54 o 
   0  -5  11        8.04        7.89      1.28 o 
   1  -5  11       31.22       28.99      1.41 o 
   2  -5  11      138.71      149.07      2.19 o 
   3  -5  11       32.66       27.80      6.79 o 
  -3  -4  11        0.13        0.41      0.46 o 
  -2  -4  11      307.28      287.23      6.70 o 
  -1  -4  11       35.89       37.30      1.05 o 
   0  -4  11       14.82       16.93      0.60 o 
   1  -4  11       52.11       64.06      7.30 o 
   2  -4  11       88.37       88.24      4.41 o 
   3  -4  11        5.09        5.53      0.61 o 
  -3  -3  11        3.76        3.16      0.71 o 
  -2  -3  11       22.13       19.97      0.72 o 
  -1  -3  11        5.90        6.26      0.50 o 
   0  -3  11       67.81       70.42      0.83 o 
   1  -3  11      715.33      745.78     61.69 o 
   2  -3  11        0.55        1.82      0.55 o 
   3  -3  11        3.64        4.38      0.72 o 
  -3  -2  11       16.35       16.44      1.10 o 
  -2  -2  11       20.06       21.02      0.72 o 
  -1  -2  11        1.10        1.84      0.63 o 
   0  -2  11      455.51      511.63      6.87 o 
   1  -2  11       36.22       34.57      3.61 o 
   2  -2  11        2.95        2.60      0.56 o 
   3  -2  11       14.03        9.28      2.68 o 
  -3  -1  11        1.07        1.78      0.73 o 
  -2  -1  11        2.41        2.52      0.63 o 
  -1  -1  11      468.09      493.51     24.29 o 
   0  -1  11       66.25       78.68      3.51 o 
   1  -1  11        1.82        1.76      0.61 o 
   2  -1  11        0.06       -0.13      1.52 o 
   3  -1  11       38.66       27.54      6.15 o 
  -3   0  11        0.17        1.42      0.76 o 
  -2   0  11       10.31        9.35      0.85 o 
  -1   0  11      102.36       94.79      1.61 o 
   0   0  11       15.14       16.41      0.96 o 
   1   0  11        1.68        1.31      0.90 o 
   2   0  11        1.02        0.66      0.80 o 
  -3   1  11       23.42       19.72      0.58 o 
  -2   1  11       12.55       12.01      0.63 o 
  -1   1  11        0.96        0.72      0.56 o 
   0   1  11       17.24       17.58      1.01 o 
   1   1  11       35.62       19.91      4.44 o 
   2   1  11        4.43        3.18      1.35 o 
  -2   2  11       27.85       26.84      0.83 o 
  -1   2  11        5.58        5.81      0.52 o 
   0   2  11       19.85       19.40      1.07 o 
   1   2  11        7.09        3.94      0.91 o 
   2   2  11        0.51        1.47      0.81 o 
  -2   3  11        0.15        0.68      0.46 o 
  -1   3  11        0.32        0.17      0.50 o 
   0   3  11        0.12        0.51      0.62 o 
   1   3  11        3.25        3.09      0.95 o 
  -1   4  11        0.66        0.54      0.59 o 
   0   4  11        2.87        1.88      0.59 o 
   1   4  11        0.04        0.61      0.67 o 
   0 -10  12        3.03        2.61      0.54 o 
   1 -10  12        6.83        6.06      0.49 o 
  -1  -9  12        6.46        6.65      1.69 o 
   0  -9  12        0.80        1.76      0.56 o 
   1  -9  12       11.32       11.52      1.66 o 
   2  -9  12        0.09        0.31      0.47 o 
  -2  -8  12       41.05       50.58      2.95 o 
  -1  -8  12       10.44        9.26      1.08 o 
   0  -8  12       11.56        9.90      0.64 o 
   1  -8  12       61.79       58.94      6.15 o 
   2  -8  12        0.06        0.90      0.48 o 
  -2  -7  12        1.00        0.83      0.58 o 
  -1  -7  12        4.93        3.89      1.50 o 
   0  -7  12        8.27        6.94      0.65 o 
   1  -7  12        0.56        1.15      0.57 o 
   2  -7  12        8.26        8.21      0.55 o 
  -2  -6  12        0.27        0.79      0.49 o 
  -1  -6  12      296.31      289.43     25.26 o 
   0  -6  12       24.13       28.62      1.44 o 
   1  -6  12        1.57        1.04      0.57 o 
   2  -6  12       15.17       21.84      4.86 o 
  -2  -5  12        2.81        2.05      0.45 o 
  -1  -5  12       54.33       49.61      1.89 o 
   0  -5  12        0.83        1.05      0.47 o 
   1  -5  12       23.22       24.15      1.99 o 
   2  -5  12      291.86      298.15     12.98 o 
   3  -5  12        1.77        0.04      0.76 o 
  -3  -4  12       21.32       22.00      0.64 o 
  -2  -4  12       19.17       22.29      0.60 o 
  -1  -4  12       18.80       19.20      0.56 o 
   0  -4  12        0.70        5.19      0.63 o 
   1  -4  12      242.83      254.26     10.38 o 
   2  -4  12       15.84       16.15      0.83 o 
   3  -4  12        1.95        1.89      0.55 o 
  -3  -3  12       21.77       20.60      2.28 o 
  -2  -3  12        7.13        7.72      0.60 o 
  -1  -3  12        4.83        5.04      0.49 o 
   0  -3  12      303.39      347.27     10.77 o 
   1  -3  12       76.67       78.21      7.89 o 
   2  -3  12        0.02        0.50      0.60 o 
   3  -3  12        0.06        0.88      0.51 o 
  -3  -2  12        2.17        3.05      0.74 o 
  -2  -2  12        0.19        0.33      0.66 o 
  -1  -2  12        4.06        3.97      0.64 o 
   0  -2  12       73.86       80.42      1.03 o 
   1  -2  12        0.16       -0.02      0.60 o 
   2  -2  12        0.00        0.36      0.58 o 
  -3  -1  12        4.04        3.94      0.79 o 
  -2  -1  12       13.87       14.25      0.83 o 
  -1  -1  12        2.43        2.76      0.79 o 
   0  -1  12       11.28       11.54      1.06 o 
   1  -1  12       16.89       15.87      2.67 o 
   2  -1  12       14.32        8.61      2.77 o 
  -2   0  12        9.39        8.56      0.80 o 
  -1   0  12       54.58       52.92      1.23 o 
   0   0  12        9.02       10.98      0.90 o 
   1   0  12       16.10       11.43      2.64 o 
   2   0  12        2.23        0.80      0.85 o 
  -2   1  12       34.07       32.51      0.70 o 
  -1   1  12        6.92        7.06      0.61 o 
   0   1  12        0.86        1.32      0.94 o 
   1   1  12        0.67        1.38      0.89 o 
   2   1  12        3.86        3.85      1.79 o 
  -2   2  12        0.38        0.27      0.92 o 
  -1   2  12        0.16        0.38      0.57 o 
   0   2  12        0.62        1.53      0.69 o 
   1   2  12        2.73        0.59      0.89 o 
  -1   3  12        1.95        2.45      0.60 o 
   0   3  12        4.73        5.22      0.68 o 
   1   3  12        5.25        4.03      1.36 o 
  -1  -9  13        3.22        3.40      0.60 o 
   0  -9  13        1.29        1.35      0.62 o 
   1  -9  13        0.48        0.30      0.52 o 
  -1  -8  13        0.23        1.82      0.59 o 
   0  -8  13      148.31      128.06     13.56 o 
   1  -8  13        5.05        4.63      0.61 o 
   2  -8  13        0.01        0.83      0.57 o 
  -2  -7  13        9.58       10.05      1.25 o 
  -1  -7  13        0.52       -0.05      0.47 o 
   0  -7  13       55.02       49.73      4.48 o 
   1  -7  13        0.37        0.73      0.58 o 
   2  -7  13        5.54        5.66      0.69 o 
  -2  -6  13       13.86       13.13      1.27 o 
  -1  -6  13       10.68       10.92      0.66 o 
   0  -6  13        4.99        5.21      0.56 o 
   1  -6  13        2.30        2.01      0.61 o 
   2  -6  13       72.39       71.07      2.87 o 
  -2  -5  13       11.80        9.22      0.72 o 
  -1  -5  13       19.20       19.93      1.33 o 
   0  -5  13        2.59        2.99      0.51 o 
   1  -5  13      109.10      109.01      5.44 o 
   2  -5  13       41.40       39.18      1.71 o 
  -2  -4  13        2.43        1.93      0.46 o 
  -1  -4  13        0.06        0.15      0.66 o 
   0  -4  13        0.75        1.56      0.54 o 
   1  -4  13       30.68       27.42      1.20 o 
   2  -4  13        3.22        3.04      0.64 o 
  -2  -3  13       16.52       16.74      0.74 o 
  -1  -3  13        1.42        1.88      0.49 o 
   0  -3  13        3.02        4.20      1.23 o 
   1  -3  13       20.40       19.16      1.43 o 
   2  -3  13        8.05        6.19      1.01 o 
  -2  -2  13        0.07       -0.56      0.70 o 
  -1  -2  13        3.63        3.47      0.68 o 
   0  -2  13       44.95       52.77      1.83 o 
   1  -2  13        6.37        6.75      1.26 o 
   2  -2  13        6.36        5.84      0.60 o 
  -2  -1  13       22.05       22.37      0.88 o 
  -1  -1  13       71.84       74.48      1.41 o 
   0  -1  13       20.60       23.85      2.38 o 
   1  -1  13        3.92        2.54      1.12 o 
   2  -1  13        0.53        0.82      0.83 o 
  -2   0  13        6.41        6.96      0.78 o 
  -1   0  13        0.41        1.65      0.76 o 
   0   0  13        0.39        1.49      0.88 o 
   1   0  13        0.83        1.01      0.85 o 
   2   0  13        0.94        2.35      1.94 o 
  -2   1  13        6.16        5.93      0.81 o 
  -1   1  13       37.22       35.66      1.25 o 
   0   1  13        4.42        6.42      0.93 o 
   1   1  13        1.88        0.92      0.95 o 
  -1   2  13        0.07       -0.42      0.58 o 
   0   2  13        0.86        1.33      0.93 o 
   1   2  13        3.36        2.36      1.94 o 
   0  -9  14        0.03       -0.60      0.76 o 
  -1  -8  14        5.76        5.47      0.76 o 
   0  -8  14        4.06        3.65      0.64 o 
   1  -8  14        0.23        0.84      0.55 o 
  -1  -7  14        1.48        0.68      0.47 o 
   0  -7  14       21.67       22.38      1.04 o 
   1  -7  14        0.50        0.63      0.58 o 
  -2  -6  14        8.15        8.38      0.74 o 
  -1  -6  14        0.13       -0.25      0.48 o 
   0  -6  14        1.27        1.46      0.56 o 
   1  -6  14        0.15       -0.31      0.54 o 
   2  -6  14        9.79        9.45      2.09 o 
  -2  -5  14       10.31        8.03      0.90 o 
  -1  -5  14       27.29       27.66      1.67 o 
   0  -5  14        0.75        1.18      0.51 o 
   1  -5  14       13.39       13.68      0.70 o 
   2  -5  14       12.87       12.64      1.58 o 
  -2  -4  14       26.97       26.95      1.38 o 
  -1  -4  14        0.25        0.13      0.47 o 
   0  -4  14        0.63        1.09      0.59 o 
   1  -4  14       13.12       14.84      2.33 o 
   2  -4  14        1.92        2.14      1.52 o 
  -2  -3  14       16.56       16.25      1.96 o 
  -1  -3  14       27.63       31.07      0.83 o 
   0  -3  14       64.67       77.77      4.94 o 
   1  -3  14       17.68       18.60      3.16 o 
   2  -3  14        3.81        3.81      0.60 o 
  -2  -2  14        9.98       11.07      0.83 o 
  -1  -2  14       33.94       40.07      0.75 o 
   0  -2  14        2.62        4.21      0.67 o 
   1  -2  14        0.48        1.04      0.62 o 
  -2  -1  14        7.52        7.83      0.83 o 
  -1  -1  14        1.97        2.83      0.89 o 
   0  -1  14       35.41       41.64      6.50 o 
   1  -1  14        5.88        6.07      1.82 o 
  -1   0  14        4.31        4.26      0.88 o 
   0   0  14        0.07        1.09      1.08 o 
   1   0  14        1.95        3.61      2.59 o 
  -1   1  14        3.08        3.37      1.00 o 
   0   1  14       50.08       52.12     20.48 o 
  -1  -7  15        0.91        0.28      0.87 o 
   0  -7  15       18.14       18.18      1.78 o 
   1  -7  15        1.87        1.96      0.53 o 
  -1  -6  15       25.96       24.60      2.26 o 
   0  -6  15        0.18        0.46      0.50 o 
   1  -6  15        0.03        0.24      0.59 o 
  -1  -5  15       11.35       11.48      0.56 o 
   0  -5  15       18.99       22.12      1.01 o 
   1  -5  15       27.26       28.06      4.15 o 
  -1  -4  15       10.29       12.43      0.59 o 
   0  -4  15       57.19       70.26      4.97 o 
   1  -4  15        1.75        1.88      0.80 o 
  -1  -3  15        4.13        5.12      0.56 o 
   0  -3  15        0.73        1.74      0.82 o 
   1  -3  15       15.92       16.01      2.68 o 
  -1  -2  15        0.00        0.44      0.64 o 
   0  -2  15        2.34        2.64      0.72 o 
   1  -2  15        0.00       -0.08      0.63 o 
   0  -1  15        2.19        2.03      1.11 o 
                                                 
